# Supplementary material for: 4-Benzyl­sulfanyl-1H-pyrazolo­[3,4-d]pyrimidine
Source: Acta Crystallogr Sect E Struct Rep Online. 2013 Oct 16;69(Pt 11):o1650. doi: 10.1107/S160053681302789X (PMC3884315; doi:10.1107/S160053681302789X)
Supplement: Supplementary file 1 [file e-69-o1650-sup1.cif]

##############################################################################
#                                                                            #
# This CIF contains the data in a paper accepted for publication in          #
# Acta Crystallographica Section E. It conforms to the requirements of       #
# Notes for Authors for Acta Crystallographica Section E, and has been       #
# peer reviewed under the auspices of the IUCr Commission on Journals.       #
#                                                                            #
# Full details of the Crystallographic Information File format               #
# are given in the paper "The Crystallographic Information File (CIF):       #
# a New Standard Archive File for Crystallography" by S. R. Hall, F. H.      #
# Allen and I. D. Brown [Acta Cryst. (1991), A47, 655-685].                  #
#                                                                            #
# The current version of the core CIF dictionary is obtainable from          #
# ftp://ftp.iucr.org/pub/cif_core.dic.                                       #
#                                                                            #
# Software is freely available for graphical display of the structure(s)     #
# in this CIF. For information consult the CIF software page                 #
# http://www.iucr.org/resources/cif/software.                                #
#                                                                            #
# This file may be used for bona fide research purposes within the           #
# scientific community so long as proper attribution is given to the journal # 
# article from which it was obtained.                                        #
#                                                                            #
##############################################################################
data_I
_audit_creation_method     SHELXL-97
_journal_date_recd_electronic     2013-10-04
_journal_date_accepted     2013-10-10
_journal_name_full     'Acta Crystallographica, Section E'
_journal_year     2013
_journal_volume     69
_journal_issue     11
_journal_page_first     o1650
_journal_page_last     o1650
_journal_paper_category     QO
_journal_paper_doi     10.1107/S160053681302789X
_journal_coeditor_code     RZ5086
_publ_contact_author_name     'Mohammed El Fal'
_publ_contact_author_address
;
Laboratoire de Chimie Organique H\'et\'erocyclique
URAC 21, P\^ole de Comp\'etences Pharmacochimie
Universit\'e Mohammed V-Agdal
Rabat
Morocco
;
_publ_contact_author_email     elfal_mohammed@yahoo.fr
_publ_contact_author_fax     '212 537 77 54 40'
_publ_section_title
;
4-Benzylsulfanyl-1<i>H</i>-pyrazolo[3,4-<i>d</i>]pyrimidine
;
loop_
    _publ_author_name
    _publ_author_address
    'El Fal, Mohammed'
;
Laboratoire de Chimie Organique H\'et\'erocyclique
URAC 21, P\^ole de Comp\'etences Pharmacochimie
Universit\'e Mohammed V-Agdal
BP 1014 Avenue Ibn Batouta
Rabat
Morocco
;
    'Ramli, Youssef'
;
Laboratoire National de Contr\^ole des M\'edicaments
D M P
Minist\`ere de la Sant\'e
Madinat Al Irnane
BP 6206
Rabat
Morocco
;
    'Essassi, El Mokhtar'
;
Laboratoire de Chimie Organique H\'et\'erocyclique
URAC 21, P\^ole de Comp\'etences Pharmacochimie
Universit\'e Mohammed V-Agdal
BP 1014 Avenue Ibn Batouta
Rabat
Morocco
;
    'Saadi, Mohamed'
;
Laboratoire de Chimie du Solide Appliqu\'ee
Facult\'e des Sciences,
Universit\'e Mohammed V-Agdal
Avenue Ibn Battouta
BP 1014
Rabat
Morocco
;
    'El Ammari, Lahcen'
;
Laboratoire de Chimie du Solide Appliqu\'ee
Facult\'e des Sciences,
Universit\'e Mohammed V-Agdal
Avenue Ibn Battouta
BP 1014
Rabat
Morocco
;
_database_code_depnum_ccdc_archive     'CCDC 965888'
_chemical_name_systematic
;
4-Benzylsulfanyl-1<i>H</i>-pyrazolo[3,4-<i>d</i>]pyrimidine
;
_chemical_name_common     ?
_chemical_formula_moiety     'C12 H10 N4 S'
_chemical_formula_sum     'C12 H10 N4 S'
_chemical_formula_iupac     'C12 H10 N4 S'
_chemical_formula_weight     242.30
_chemical_melting_point     ?
_symmetry_cell_setting     monoclinic
_symmetry_space_group_name_H-M     'P 21/c'
_symmetry_space_group_name_Hall     '-P 2ybc'
loop_
    _symmetry_equiv_pos_as_xyz
    'x, y, z'
    '-x, y+1/2, -z+1/2'
    '-x, -y, -z'
    'x, -y-1/2, z-1/2'
_cell_length_a     9.4737(3)
_cell_length_b     5.1709(2)
_cell_length_c     23.6159(8)
_cell_angle_alpha     90.00
_cell_angle_beta     96.8230(10)
_cell_angle_gamma     90.00
_cell_volume     1148.69(7)
_cell_formula_units_Z     4
_cell_measurement_reflns_used     3509
_cell_measurement_theta_min     2.61
_cell_measurement_theta_max     30.51
_cell_measurement_temperature     296(2)
_exptl_crystal_description     'sheet'
_exptl_crystal_colour     'yellow'
_exptl_crystal_size_max     0.42
_exptl_crystal_size_mid     0.29
_exptl_crystal_size_min     0.17
_exptl_crystal_density_diffrn     1.401
_exptl_crystal_density_meas     ?
_exptl_crystal_density_method     'not measured'
_exptl_crystal_F_000     504
_exptl_absorpt_coefficient_mu     0.263
_exptl_absorpt_correction_type     multi-scan
_exptl_absorpt_process_details     '(SADABS; Bruker, 2009)'
_exptl_absorpt_correction_T_min     0.9602
_exptl_absorpt_correction_T_max     0.9911
_exptl_special_details     ?
_diffrn_ambient_temperature     296(2)
_diffrn_radiation_type     MoK\a
_diffrn_radiation_wavelength     0.71073
_diffrn_radiation_source     'fine-focus sealed tube'
_diffrn_radiation_monochromator     graphite
_diffrn_measurement_device_type     'Bruker X8 APEXII'
_diffrn_measurement_method     '\f and \w scans'
_diffrn_reflns_number     15333
_diffrn_reflns_av_R_equivalents     0.0291
_diffrn_reflns_av_sigmaI/netI     0.0230
_diffrn_reflns_theta_min     2.61
_diffrn_reflns_theta_max     30.51
_diffrn_reflns_theta_full     30.51
_diffrn_measured_fraction_theta_max     0.999
_diffrn_measured_fraction_theta_full     0.999
_diffrn_reflns_limit_h_min     -13
_diffrn_reflns_limit_h_max     12
_diffrn_reflns_limit_k_min     -7
_diffrn_reflns_limit_k_max     7
_diffrn_reflns_limit_l_min     -33
_diffrn_reflns_limit_l_max     33
_refine_special_details
;
Refinement of <i>F</i>^2^ against all reflections. The weighted <i>R</i>-factor
<i>wR</i> and goodness of fit <i>S</i> are based on <i>F</i>^2^, conventional
<i>R</i>-factors <i>R</i> are based on <i>F</i>, with <i>F</i> set to zero for
negative <i>F</i>^2^. The threshold expression of <i>F</i>^2^ >
\s(<i>F</i>^2^) is used only for calculating <i>R</i>-factors(gt) <i>etc</i>.
and is not relevant to the choice of reflections for refinement.
<i>R</i>-factors based on <i>F</i>^2^ are statistically about twice as large
as those based on <i>F</i>, and <i>R</i>- factors based on all data will be
even larger.
;
_reflns_number_total     3509
_reflns_number_gt     2885
_reflns_threshold_expression     I>2sigma(I)
_refine_ls_structure_factor_coef     Fsqd
_refine_ls_matrix_type     full
_refine_ls_R_factor_all     0.0509
_refine_ls_R_factor_gt     0.0405
_refine_ls_wR_factor_gt     0.1044
_refine_ls_wR_factor_ref     0.1124
_refine_ls_goodness_of_fit_ref     1.031
_refine_ls_restrained_S_all     1.031
_refine_ls_number_reflns     3509
_refine_ls_number_parameters     154
_refine_ls_number_restraints     0
_refine_ls_hydrogen_treatment     constr
_refine_ls_weighting_scheme     calc
_refine_ls_weighting_details
         'calc w=1/[\s^2^(Fo^2^)+(0.0573P)^2^+0.2818P] where P=(Fo^2^+2Fc^2^)/3'
_atom_sites_solution_hydrogens     geom
_atom_sites_solution_primary     direct
_atom_sites_solution_secondary     difmap
_refine_ls_shift/su_max     0.001
_refine_ls_shift/su_mean     0.000
_refine_diff_density_max     0.370
_refine_diff_density_min     -0.229
_refine_ls_extinction_method     none
_refine_ls_extinction_coef     ?
loop_
    _atom_type_symbol
    _atom_type_description
    _atom_type_scat_dispersion_real
    _atom_type_scat_dispersion_imag
    _atom_type_scat_source
    'C' 'C' 0.0033 0.0016
                         'International Tables Vol C Tables 4.2.6.8 and 6.1.1.4'
    'H' 'H' 0.0000 0.0000
                         'International Tables Vol C Tables 4.2.6.8 and 6.1.1.4'
    'N' 'N' 0.0061 0.0033
                         'International Tables Vol C Tables 4.2.6.8 and 6.1.1.4'
    'S' 'S' 0.1246 0.1234
                         'International Tables Vol C Tables 4.2.6.8 and 6.1.1.4'
_computing_data_collection     'APEX2 (Bruker, 2009)'
_computing_cell_refinement     'SAINT (Bruker, 2009)'
_computing_data_reduction     'SAINT (Bruker, 2009)'
_computing_structure_solution     'SHELXS97 (Sheldrick, 2008)'
_computing_structure_refinement     'SHELXL97 (Sheldrick, 2008)'
_computing_molecular_graphics     'ORTEP-3 for Windows (Farrugia, 2012)'
_computing_publication_material
                               'PLATON (Spek, 2009) and publCIF (Westrip, 2010)'
loop_
    _atom_site_type_symbol
    _atom_site_label
    _atom_site_fract_x
    _atom_site_fract_y
    _atom_site_fract_z
    _atom_site_U_iso_or_equiv
    _atom_site_adp_type
    _atom_site_calc_flag
    _atom_site_refinement_flags
    _atom_site_occupancy
    _atom_site_symmetry_multiplicity
    _atom_site_disorder_assembly
    _atom_site_disorder_group
    C C1 0.53146(14) 0.5891(3) 0.39990(6) 0.0400(3) Uani d . 1 1 . .
    H H1 0.6186 0.6093 0.3860 0.048 Uiso calc R 1 1 . .
    C C2 0.38176(14) 0.7002(2) 0.46100(5) 0.0347(3) Uani d . 1 1 . .
    C C3 0.17220(16) 0.5324(3) 0.47363(7) 0.0510(4) Uani d . 1 1 . .
    H H3 0.0914 0.4289 0.4698 0.061 Uiso calc R 1 1 . .
    C C4 0.28477(13) 0.5093(2) 0.43999(5) 0.0349(3) Uani d . 1 1 . .
    C C5 0.32168(12) 0.3638(2) 0.39401(5) 0.0315(2) Uani d . 1 1 . .
    C C6 0.28394(15) 0.0099(3) 0.30385(6) 0.0416(3) Uani d . 1 1 . .
    H H6A 0.3863 0.0157 0.3134 0.050 Uiso calc R 1 1 . .
    H H6B 0.2568 -0.1699 0.2979 0.050 Uiso calc R 1 1 . .
    C C7 0.24460(14) 0.1560(2) 0.24936(6) 0.0369(3) Uani d . 1 1 . .
    C C8 0.12518(16) 0.0842(3) 0.21266(6) 0.0467(3) Uani d . 1 1 . .
    H H8 0.0701 -0.0551 0.2219 0.056 Uiso calc R 1 1 . .
    C C9 0.08797(17) 0.2192(4) 0.16251(7) 0.0555(4) Uani d . 1 1 . .
    H H9 0.0086 0.1683 0.1380 0.067 Uiso calc R 1 1 . .
    C C10 0.16673(19) 0.4269(4) 0.14851(7) 0.0566(4) Uani d . 1 1 . .
    H H10 0.1402 0.5183 0.1150 0.068 Uiso calc R 1 1 . .
    C C11 0.28603(18) 0.4997(3) 0.18457(7) 0.0534(4) Uani d . 1 1 . .
    H H11 0.3401 0.6400 0.1752 0.064 Uiso calc R 1 1 . .
    C C12 0.32523(16) 0.3646(3) 0.23458(6) 0.0450(3) Uani d . 1 1 . .
    H H12 0.4060 0.4136 0.2584 0.054 Uiso calc R 1 1 . .
    N N1 0.44627(11) 0.4023(2) 0.37454(5) 0.0371(2) Uani d . 1 1 . .
    N N2 0.50762(11) 0.7469(2) 0.44184(5) 0.0385(2) Uani d . 1 1 . .
    N N3 0.32520(13) 0.8224(2) 0.50327(5) 0.0456(3) Uani d . 1 1 . .
    H H3N 0.3651 0.9487 0.5227 0.055 Uiso calc R 1 1 . .
    N N4 0.19642(15) 0.7201(3) 0.51134(6) 0.0583(4) Uani d . 1 1 . .
    S S1 0.20019(4) 0.13646(7) 0.363530(14) 0.04065(11) Uani d . 1 1 . .
loop_
    _atom_site_aniso_label
    _atom_site_aniso_U_11
    _atom_site_aniso_U_22
    _atom_site_aniso_U_33
    _atom_site_aniso_U_12
    _atom_site_aniso_U_13
    _atom_site_aniso_U_23
    C1 0.0380(6) 0.0415(7) 0.0407(7) -0.0091(5) 0.0060(5) -0.0020(5)
    C2 0.0405(6) 0.0316(6) 0.0305(5) -0.0006(5) -0.0017(4) -0.0004(4)
    C3 0.0425(7) 0.0646(10) 0.0478(8) -0.0093(7) 0.0126(6) -0.0170(7)
    C4 0.0351(6) 0.0369(6) 0.0321(6) -0.0032(5) 0.0020(4) -0.0023(5)
    C5 0.0335(6) 0.0297(5) 0.0301(5) -0.0011(4) -0.0007(4) 0.0009(4)
    C6 0.0476(7) 0.0327(6) 0.0432(7) 0.0040(5) -0.0008(5) -0.0070(5)
    C7 0.0396(6) 0.0322(6) 0.0388(6) 0.0053(5) 0.0044(5) -0.0080(5)
    C8 0.0434(7) 0.0441(7) 0.0506(8) 0.0005(6) -0.0025(6) -0.0039(6)
    C9 0.0476(8) 0.0655(10) 0.0505(8) 0.0123(8) -0.0060(6) -0.0025(8)
    C10 0.0608(9) 0.0641(10) 0.0464(8) 0.0263(8) 0.0126(7) 0.0104(7)
    C11 0.0598(9) 0.0468(8) 0.0576(9) 0.0059(7) 0.0231(7) 0.0055(7)
    C12 0.0445(7) 0.0435(8) 0.0480(8) -0.0009(6) 0.0091(6) -0.0068(6)
    N1 0.0368(5) 0.0373(6) 0.0373(5) -0.0044(4) 0.0050(4) -0.0037(4)
    N2 0.0421(6) 0.0349(6) 0.0377(5) -0.0080(5) 0.0008(4) -0.0010(4)
    N3 0.0506(7) 0.0457(6) 0.0401(6) -0.0053(5) 0.0040(5) -0.0130(5)
    N4 0.0521(7) 0.0715(9) 0.0535(8) -0.0077(7) 0.0158(6) -0.0225(7)
    S1 0.03936(18) 0.0419(2) 0.04027(18) -0.01091(13) 0.00279(12) -0.00697(13)
_geom_special_details
;
All s.u.'s (except the s.u. in the dihedral angle between two l.s. planes) are
estimated using the full covariance matrix. The cell s.u.'s are taken into
account individually in the estimation of s.u.'s in distances, angles and
torsion angles; correlations between s.u.'s in cell parameters are only used
when they are defined by crystal symmetry. An approximate (isotropic)
treatment of cell s.u.'s is used for estimating s.u.'s involving l.s. planes.
;
loop_
    _geom_bond_atom_site_label_1
    _geom_bond_atom_site_label_2
    _geom_bond_site_symmetry_2
    _geom_bond_distance
    _geom_bond_publ_flag
    C1 N2 . 1.3234(17) ?
    C1 N1 . 1.3521(17) ?
    C1 H1 . 0.9300 ?
    C2 N3 . 1.3455(17) ?
    C2 N2 . 1.3464(17) ?
    C2 C4 . 1.3988(17) ?
    C3 N4 . 1.319(2) ?
    C3 C4 . 1.4085(19) ?
    C3 H3 . 0.9300 ?
    C4 C5 . 1.3992(17) ?
    C5 N1 . 1.3316(16) ?
    C5 S1 . 1.7399(12) ?
    C6 C7 . 1.5008(19) ?
    C6 S1 . 1.8193(14) ?
    C6 H6A . 0.9700 ?
    C6 H6B . 0.9700 ?
    C7 C12 . 1.390(2) ?
    C7 C8 . 1.3914(19) ?
    C8 C9 . 1.384(2) ?
    C8 H8 . 0.9300 ?
    C9 C10 . 1.371(3) ?
    C9 H9 . 0.9300 ?
    C10 C11 . 1.384(3) ?
    C10 H10 . 0.9300 ?
    C11 C12 . 1.385(2) ?
    C11 H11 . 0.9300 ?
    C12 H12 . 0.9300 ?
    N3 N4 . 1.3637(18) ?
    N3 H3N . 0.8600 ?
loop_
    _geom_angle_atom_site_label_1
    _geom_angle_atom_site_label_2
    _geom_angle_atom_site_label_3
    _geom_angle_site_symmetry_1
    _geom_angle_site_symmetry_3
    _geom_angle
    _geom_angle_publ_flag
    N2 C1 N1 . . 128.77(12) ?
    N2 C1 H1 . . 115.6 ?
    N1 C1 H1 . . 115.6 ?
    N3 C2 N2 . . 127.71(12) ?
    N3 C2 C4 . . 106.97(12) ?
    N2 C2 C4 . . 125.32(12) ?
    N4 C3 C4 . . 111.15(13) ?
    N4 C3 H3 . . 124.4 ?
    C4 C3 H3 . . 124.4 ?
    C2 C4 C5 . . 116.14(11) ?
    C2 C4 C3 . . 104.44(11) ?
    C5 C4 C3 . . 139.39(12) ?
    N1 C5 C4 . . 120.07(11) ?
    N1 C5 S1 . . 121.88(9) ?
    C4 C5 S1 . . 118.05(9) ?
    C7 C6 S1 . . 113.35(9) ?
    C7 C6 H6A . . 108.9 ?
    S1 C6 H6A . . 108.9 ?
    C7 C6 H6B . . 108.9 ?
    S1 C6 H6B . . 108.9 ?
    H6A C6 H6B . . 107.7 ?
    C12 C7 C8 . . 118.76(14) ?
    C12 C7 C6 . . 121.21(12) ?
    C8 C7 C6 . . 120.02(13) ?
    C9 C8 C7 . . 120.27(15) ?
    C9 C8 H8 . . 119.9 ?
    C7 C8 H8 . . 119.9 ?
    C10 C9 C8 . . 120.74(15) ?
    C10 C9 H9 . . 119.6 ?
    C8 C9 H9 . . 119.6 ?
    C9 C10 C11 . . 119.54(15) ?
    C9 C10 H10 . . 120.2 ?
    C11 C10 H10 . . 120.2 ?
    C10 C11 C12 . . 120.27(16) ?
    C10 C11 H11 . . 119.9 ?
    C12 C11 H11 . . 119.9 ?
    C11 C12 C7 . . 120.41(14) ?
    C11 C12 H12 . . 119.8 ?
    C7 C12 H12 . . 119.8 ?
    C5 N1 C1 . . 117.44(11) ?
    C1 N2 C2 . . 112.17(11) ?
    C2 N3 N4 . . 111.31(12) ?
    C2 N3 H3N . . 124.3 ?
    N4 N3 H3N . . 124.3 ?
    C3 N4 N3 . . 106.12(12) ?
    C5 S1 C6 . . 103.63(6) ?
loop_
    _geom_torsion_atom_site_label_1
    _geom_torsion_atom_site_label_2
    _geom_torsion_atom_site_label_3
    _geom_torsion_atom_site_label_4
    _geom_torsion_site_symmetry_1
    _geom_torsion_site_symmetry_2
    _geom_torsion_site_symmetry_3
    _geom_torsion_site_symmetry_4
    _geom_torsion
    _geom_torsion_publ_flag
    N3 C2 C4 C5 . . . . 178.01(11) ?
    N2 C2 C4 C5 . . . . -2.39(19) ?
    N3 C2 C4 C3 . . . . -0.53(15) ?
    N2 C2 C4 C3 . . . . 179.08(13) ?
    N4 C3 C4 C2 . . . . 0.49(18) ?
    N4 C3 C4 C5 . . . . -177.49(16) ?
    C2 C4 C5 N1 . . . . 3.22(17) ?
    C3 C4 C5 N1 . . . . -178.96(17) ?
    C2 C4 C5 S1 . . . . -176.34(9) ?
    C3 C4 C5 S1 . . . . 1.5(2) ?
    S1 C6 C7 C12 . . . . 90.97(14) ?
    S1 C6 C7 C8 . . . . -88.78(14) ?
    C12 C7 C8 C9 . . . . -0.1(2) ?
    C6 C7 C8 C9 . . . . 179.65(13) ?
    C7 C8 C9 C10 . . . . -0.8(2) ?
    C8 C9 C10 C11 . . . . 1.0(2) ?
    C9 C10 C11 C12 . . . . -0.3(2) ?
    C10 C11 C12 C7 . . . . -0.6(2) ?
    C8 C7 C12 C11 . . . . 0.8(2) ?
    C6 C7 C12 C11 . . . . -178.96(13) ?
    C4 C5 N1 C1 . . . . -1.62(18) ?
    S1 C5 N1 C1 . . . . 177.92(10) ?
    N2 C1 N1 C5 . . . . -1.3(2) ?
    N1 C1 N2 C2 . . . . 2.1(2) ?
    N3 C2 N2 C1 . . . . 179.40(13) ?
    C4 C2 N2 C1 . . . . -0.13(18) ?
    N2 C2 N3 N4 . . . . -179.18(13) ?
    C4 C2 N3 N4 . . . . 0.42(16) ?
    C4 C3 N4 N3 . . . . -0.2(2) ?
    C2 N3 N4 C3 . . . . -0.11(19) ?
    N1 C5 S1 C6 . . . . -3.06(12) ?
    C4 C5 S1 C6 . . . . 176.49(10) ?
    C7 C6 S1 C5 . . . . -90.38(11) ?
loop_
    _geom_hbond_atom_site_label_D
    _geom_hbond_atom_site_label_H
    _geom_hbond_atom_site_label_A
    _geom_hbond_site_symmetry_A
    _geom_hbond_distance_DH
    _geom_hbond_distance_HA
    _geom_hbond_distance_DA
    _geom_hbond_angle_DHA
    N3 H3N N2 3_676 0.86 2.10 2.9429(16) 168.4
_iucr_refine_instructions_details
;
TITL EL13_D338_DRX2 in P2(1)/c
CELL  0.71073   9.4737   5.1709  23.6159   90.000   96.823   90.000
ZERR    4.00   0.0003   0.0002   0.0008    0.000    0.001    0.000
LATT   1
SYMM  - X, 1/2 + Y, 1/2 - Z
SFAC  C    H    N    S
UNIT  48   40   16   4
MERG   2
OMIT 0 0 2
OMIT 1 0 0
SHEL  40 0.70
ACTA
FMAP   2
PLAN   10
BOND
BOND $H
HTAB 2.6
HTAB N3 N2_$1
EQIV $1 1-x, 2-y, 1-z
CONF
L.S.  10
TEMP    23.00
WGHT      0.0573      0.2818
FVAR       0.78768
C1    1    0.531473    0.589063    0.399901    11.00000    0.03791    0.04142 =
         0.04073   -0.00206    0.00597   -0.00910
AFIX  43
H1    2    0.618614    0.609357    0.385991    11.00000   -1.20000
AFIX   0
C2    1    0.381776    0.700206    0.460997    11.00000    0.04047    0.03160 =
         0.03053   -0.00049   -0.00166   -0.00061
C3    1    0.172179    0.532395    0.473630    11.00000    0.04244    0.06455 =
         0.04776   -0.01707    0.01257   -0.00932
AFIX  43
H3    2    0.091345    0.428839    0.469757    11.00000   -1.20000
AFIX   0
C4    1    0.284770    0.509271    0.439987    11.00000    0.03509    0.03689 =
         0.03207   -0.00238    0.00207   -0.00321
C5    1    0.321681    0.363759    0.394008    11.00000    0.03344    0.02965 =
         0.03011    0.00082   -0.00068   -0.00112
C6    1    0.283944    0.009858    0.303856    11.00000    0.04751    0.03267 =
         0.04312   -0.00695   -0.00079    0.00399
AFIX  23
H6A   2    0.386332    0.015730    0.313443    11.00000   -1.20000
H6B   2    0.256772   -0.169856    0.297921    11.00000   -1.20000
AFIX   0
C7    1    0.244602    0.156027    0.249360    11.00000    0.03953    0.03216 =
         0.03879   -0.00797    0.00436    0.00524
C8    1    0.125166    0.084162    0.212665    11.00000    0.04333    0.04406 =
         0.05051   -0.00385   -0.00255    0.00045
AFIX  43
H8    2    0.070136   -0.055134    0.221879    11.00000   -1.20000
AFIX   0
C9    1    0.087954    0.219177    0.162511    11.00000    0.04762    0.06537 =
         0.05046   -0.00245   -0.00605    0.01233
AFIX  43
H9    2    0.008614    0.168376    0.138033    11.00000   -1.20000
AFIX   0
C10   1    0.166720    0.426938    0.148509    11.00000    0.06081    0.06403 =
         0.04641    0.01038    0.01257    0.02624
AFIX  43
H10   2    0.140178    0.518322    0.115016    11.00000   -1.20000
AFIX   0
C11   1    0.286049    0.499786    0.184569    11.00000    0.05978    0.04680 =
         0.05751    0.00552    0.02304    0.00591
AFIX  43
H11   2    0.340104    0.640090    0.175167    11.00000   -1.20000
AFIX   0
C12   1    0.325250    0.364565    0.234586    11.00000    0.04454    0.04344 =
         0.04792   -0.00677    0.00908   -0.00091
AFIX  43
H12   2    0.406039    0.413603    0.258436    11.00000   -1.20000
AFIX   0
N1    3    0.446273    0.402276    0.374540    11.00000    0.03677    0.03726 =
         0.03724   -0.00372    0.00500   -0.00439
N2    3    0.507624    0.746920    0.441844    11.00000    0.04209    0.03488 =
         0.03759   -0.00105    0.00086   -0.00800
N3    3    0.325212    0.822373    0.503279    11.00000    0.05055    0.04568 =
         0.04008   -0.01299    0.00404   -0.00529
AFIX  43
H3N   2    0.365158    0.948714    0.522725    11.00000   -1.20000
AFIX   0
N4    3    0.196418    0.720153    0.511342    11.00000    0.05208    0.07144 =
         0.05338   -0.02256    0.01582   -0.00770
S1    4    0.200194    0.136456    0.363530    11.00000    0.03930    0.04179 =
         0.04021   -0.00695    0.00279   -0.01092
HKLF 4
REM  EL13_D338_DRX2 in P2(1)/c
REM R1 =  0.0406 for   2885 Fo > 4sig(Fo)  and  0.0509 for all   3509 data
REM    154 parameters refined using      0 restraints
END
WGHT      0.0573      0.2818
REM Highest difference peak  0.373,  deepest hole -0.225,  1-sigma level  0.050
Q1    1   0.3371  0.5919  0.4493  11.00000  0.05    0.37
Q2    1   0.2898  0.4198  0.2096  11.00000  0.05    0.31
Q3    1   0.2649  0.2431  0.3814  11.00000  0.05    0.31
Q4    1   0.4856  0.4951  0.3879  11.00000  0.05    0.29
Q5    1   0.1833  0.1386  0.2319  11.00000  0.05    0.27
Q6    1   0.2955  0.4309  0.4194  11.00000  0.05    0.27
Q7    1   0.2751  0.2864  0.2475  11.00000  0.05    0.26
Q8    1   0.2901  0.2369  0.2377  11.00000  0.05    0.26
Q9    1   0.2396  0.4395  0.1606  11.00000  0.05    0.25
Q10   1   0.2251  0.5139  0.4526  11.00000  0.05    0.25
;
