# Supplementary material for: 4-Benzyl­sulfanyl-1H-pyrazolo­[3,4-d]pyrimidine
Source: Acta Crystallogr Sect E Struct Rep Online. 2013 Oct 16;69(Pt 11):o1650. doi: 10.1107/S160053681302789X (PMC3884315; doi:10.1107/S160053681302789X)
Supplement: Supplementary file 2 [file e-69-o1650-Isup2.hkl]

#
# h,k,l, Fc-squared, Fo-squared, sigma(Fo-squared) and status flag
#
data_I
_shelx_title ' EL13_D338_DRX2 in P2(1)/c'
_shelx_refln_list_code          4
_shelx_F_calc_maximum      121.97
_exptl_crystal_F_000       504.00
_reflns_d_resolution_high  0.7000
 
loop_
 _symmetry_equiv_pos_as_xyz
 'x, y, z'
 '-x, y+1/2, -z+1/2'
 '-x, -y, -z'
 'x, -y-1/2, z-1/2'
 
_cell_length_a     9.4737
_cell_length_b     5.1709
_cell_length_c    23.6159
_cell_angle_alpha  90.000
_cell_angle_beta   96.823
_cell_angle_gamma  90.000
 
_shelx_F_squared_multiplier     1.000
 
loop_
 _refln_index_h
 _refln_index_k
 _refln_index_l
 _refln_F_squared_calc
 _refln_F_squared_meas
 _refln_F_squared_sigma
 _refln_observed_status
   2   0   0    14023.01    13971.41    205.40 o
   3   0   0     1942.85     2103.97     43.35 o
   4   0   0      296.98      346.00      5.66 o
   5   0   0       97.42      135.50      2.74 o
   6   0   0      906.63      927.19     20.07 o
   7   0   0      140.59      140.54      4.31 o
   8   0   0      557.99      551.78     17.39 o
   9   0   0        3.94        5.31      1.77 o
  10   0   0      241.58      216.82      8.85 o
  11   0   0       29.82       27.53      3.54 o
  12   0   0       28.76       28.65      4.02 o
  13   0   0        5.34        3.86      2.74 o
   1   1   0     2826.94     3071.49     30.68 o
   2   1   0     1191.94     1195.62     11.60 o
   3   1   0       17.98       17.94      0.39 o
   4   1   0      315.32      297.57      3.11 o
   5   1   0      391.39      472.26      5.07 o
   6   1   0       90.05      129.19      1.91 o
   7   1   0      135.25      123.76      2.02 o
   8   1   0      258.38      229.95      3.87 o
   9   1   0       26.14       28.39      1.54 o
  10   1   0        5.12        5.07      1.69 o
  11   1   0        7.25        7.70      1.82 o
  12   1   0        0.76       -0.40      1.48 o
  13   1   0        1.55        1.43      2.66 o
   0   2   0       22.27       20.66      1.11 o
   1   2   0       49.22       53.44      0.97 o
   2   2   0      649.09      751.42      8.70 o
   3   2   0       59.96       70.22      1.26 o
   4   2   0       21.74       32.19      0.98 o
   5   2   0      105.73      104.93      1.68 o
   6   2   0       60.23       55.62      1.54 o
   7   2   0      858.84      818.32      9.67 o
   8   2   0       20.89       20.64      1.08 o
   9   2   0       23.98       20.71      1.04 o
  10   2   0       21.36       21.85      1.44 o
  11   2   0       20.20       18.03      3.22 o
  12   2   0       28.66       24.79      3.86 o
   1   3   0     1988.01     2150.33     24.41 o
   2   3   0       22.86       27.16      1.09 o
   3   3   0        1.10       -0.33      0.33 o
   4   3   0      563.08      575.71      6.90 o
   5   3   0        0.30       -0.42      0.42 o
   6   3   0       10.35        7.98      0.65 o
   7   3   0      129.99      122.10      2.40 o
   8   3   0       79.14       77.83      2.43 o
   9   3   0        4.79        4.22      1.34 o
  10   3   0       28.59       23.36      1.87 o
  11   3   0       22.26       26.75      2.10 o
  12   3   0        0.10        2.58      2.25 o
   0   4   0      217.66      214.34      4.95 o
   1   4   0        3.65        3.81      0.69 o
   2   4   0       92.75       88.26      1.99 o
   3   4   0       80.93       82.45      1.78 o
   4   4   0        7.76       13.05      0.81 o
   5   4   0      269.67      266.27      3.94 o
   6   4   0       32.28       36.05      1.50 o
   7   4   0       95.09       91.68      3.08 o
   8   4   0       90.63       96.55      3.29 o
   9   4   0      269.77      281.55      6.60 o
  10   4   0        3.85        3.16      1.33 o
  11   4   0       19.47       22.72      3.38 o
   1   5   0      304.87      287.44      7.69 o
   2   5   0       19.47       16.93      1.61 o
   3   5   0      180.08      163.73      4.32 o
   4   5   0       48.27       52.29      2.39 o
   5   5   0        4.40        5.96      1.23 o
   6   5   0      110.62      115.38      3.62 o
   7   5   0       33.32       29.05      2.24 o
   8   5   0        8.18        9.66      2.62 o
   9   5   0       28.33       32.00      2.95 o
   0   6   0       44.92       41.37      4.51 o
   1   6   0        5.38        5.76      1.65 o
   2   6   0      327.16      312.09     11.75 o
   3   6   0      128.14      123.50      9.82 o
   4   6   0        6.67        7.40      3.22 o
   5   6   0        0.95        2.03      1.22 o
   6   6   0        0.06       -0.09      1.58 o
   7   6   0        2.14        1.50      1.70 o
   1   7   0       21.05       27.72      3.07 o
   2   7   0        5.40        4.63      2.01 o
   3   7   0        5.62        7.84      2.31 o
   4   7   0        2.58        7.46      2.27 o
 -13   1   1        0.46       -0.38      4.35 o
 -12   1   1        0.90       -0.15      1.77 o
 -11   1   1      100.19       92.55      3.98 o
 -10   1   1       28.44       24.04      2.74 o
  -9   1   1        2.98        4.09      0.71 o
  -8   1   1       58.95       62.83      1.64 o
  -7   1   1        0.98       -0.25      0.25 o
  -6   1   1      116.87      133.55      1.85 o
  -5   1   1        0.94        1.40      0.49 o
  -4   1   1      292.26      285.11      3.00 o
  -3   1   1      229.64      218.09      2.77 o
  -2   1   1     5272.84     5496.97     65.56 o
  -1   1   1      259.07      290.41      3.17 o
   0   1   1      878.63      929.23      9.77 o
   1   1   1      963.01      983.88     11.91 o
   2   1   1       75.35       93.90      1.14 o
   3   1   1       10.35       15.59      0.36 o
   4   1   1      236.62      242.23      2.72 o
   5   1   1      552.74      541.06      5.76 o
   6   1   1      253.27      254.56      3.17 o
   7   1   1      403.66      384.59      5.27 o
   8   1   1       91.37       89.90      2.19 o
   9   1   1       11.01       11.81      0.91 o
  10   1   1       27.19       22.47      2.16 o
  11   1   1       15.91       13.85      1.99 o
  12   1   1        0.07        0.16      1.48 o
  13   1   1       23.55       21.80      2.79 o
 -12   2   1        3.05        3.70      2.25 o
 -11   2   1       61.04       60.53      4.51 o
 -10   2   1       11.06       12.80      1.35 o
  -9   2   1       61.98       59.87      1.98 o
  -8   2   1       87.81       81.98      1.70 o
  -7   2   1      347.29      342.62      4.82 o
  -6   2   1      474.67      466.69      6.26 o
  -5   2   1      117.40      115.89      1.97 o
  -4   2   1      292.53      299.31      4.01 o
  -3   2   1     3259.57     3399.87     37.50 o
  -2   2   1      379.71      389.03      4.39 o
  -1   2   1     1566.15     1672.27     18.91 o
   0   2   1      847.05      848.06     11.65 o
   1   2   1      165.55      185.12      2.41 o
   2   2   1     3522.76     3676.04     38.25 o
   3   2   1       50.87       48.40      0.91 o
   4   2   1     1772.90     1799.18     18.60 o
   5   2   1      659.98      674.05      7.36 o
   6   2   1     1314.68     1329.82     13.22 o
   7   2   1       97.24       97.68      1.77 o
   8   2   1        0.02        0.04      0.52 o
   9   2   1       60.48       60.32      1.64 o
  10   2   1      143.28      143.14      3.40 o
  11   2   1        9.46        8.75      1.57 o
  12   2   1       85.17       74.21      5.80 o
 -12   3   1       14.19       12.07      3.22 o
 -11   3   1        1.87       -0.04      1.38 o
 -10   3   1       56.05       57.11      4.47 o
  -9   3   1       25.25       28.13      2.16 o
  -8   3   1       34.16       30.11      1.95 o
  -7   3   1        0.14       -0.64      0.64 o
  -6   3   1       21.68       23.61      0.95 o
  -5   3   1       19.64       22.56      0.92 o
  -4   3   1      600.51      620.11      7.39 o
  -3   3   1       52.64       55.21      1.25 o
  -2   3   1     1937.57     2024.35     24.81 o
  -1   3   1      104.29      112.67      1.82 o
   0   3   1       76.47       76.27      1.36 o
   1   3   1      848.99      886.65     11.20 o
   2   3   1       40.96       46.42      1.22 o
   3   3   1      667.75      649.77      8.39 o
   4   3   1      225.73      220.57      3.26 o
   5   3   1      209.24      215.68      3.01 o
   6   3   1      426.05      432.06      6.09 o
   7   3   1        3.32        4.98      1.16 o
   8   3   1      130.57      122.22      3.50 o
   9   3   1       15.18       17.58      1.60 o
  10   3   1        0.82       -1.04      1.04 o
  11   3   1       23.92       27.21      2.10 o
  12   3   1        5.19        7.40      2.58 o
 -11   4   1       47.21       52.91      3.51 o
 -10   4   1        5.77        6.49      1.54 o
  -9   4   1        4.64       11.90      1.62 o
  -8   4   1       21.44       18.98      1.54 o
  -7   4   1       25.43       25.18      1.60 o
  -6   4   1        4.84        5.03      0.75 o
  -5   4   1      164.83      159.69      2.66 o
  -4   4   1      108.71      109.68      2.14 o
  -3   4   1        1.91        1.48      0.53 o
  -2   4   1       18.39       19.02      1.39 o
  -1   4   1        3.75        2.06      0.45 o
   0   4   1       52.03       44.36      1.14 o
   1   4   1        7.76        7.17      0.75 o
   2   4   1        0.89       -0.49      0.49 o
   3   4   1      140.83      130.37      2.64 o
   4   4   1      215.22      210.81      3.68 o
   5   4   1       27.23       25.01      0.96 o
   6   4   1       47.78       46.93      2.04 o
   7   4   1        0.55        1.68      1.08 o
   8   4   1        3.75        7.71      1.51 o
   9   4   1       11.01       14.71      1.71 o
  10   4   1        2.94        3.73      1.32 o
  11   4   1        0.03       -1.53      1.53 o
  -9   5   1       13.56       14.86      2.98 o
  -8   5   1       14.54       16.62      2.19 o
  -7   5   1        4.40        1.47      1.20 o
  -6   5   1       37.52       36.88      2.99 o
  -5   5   1       87.96       83.55      3.02 o
  -4   5   1        5.16        6.74      1.22 o
  -3   5   1        0.32       -0.52      0.86 o
  -2   5   1      127.65      123.95      3.68 o
  -1   5   1       19.26       15.51      1.24 o
   0   5   1        9.97       14.58      2.34 o
   1   5   1       60.60       63.69      4.48 o
   2   5   1       11.40        9.34      1.56 o
   3   5   1       29.95       32.76      1.98 o
   4   5   1       23.64       26.88      1.85 o
   5   5   1       65.08       65.18      2.34 o
   6   5   1        1.84        2.56      1.20 o
   7   5   1       40.47       43.02      2.63 o
   8   5   1        0.21        0.85      1.29 o
   9   5   1        8.66       14.71      4.19 o
  -7   6   1       15.76       12.11      2.17 o
  -6   6   1        2.61        2.29      1.61 o
  -5   6   1      102.62      106.92      7.65 o
  -4   6   1        2.65        4.02      2.90 o
  -3   6   1      127.93      150.41      6.76 o
  -2   6   1        1.85        8.57      2.66 o
  -1   6   1       11.84       15.17      2.15 o
   0   6   1        0.13       -0.89      1.48 o
   1   6   1       22.99       20.64      2.38 o
   2   6   1       89.29       94.53      7.08 o
   3   6   1       32.13       33.17      3.54 o
   4   6   1       46.09       41.05      3.24 o
   5   6   1       39.38       43.21      4.53 o
   6   6   1       12.41        9.55      2.04 o
   7   6   1       23.98       29.11      2.98 o
  -4   7   1       35.82       38.47      4.51 o
  -3   7   1        0.13       -2.25      2.74 o
  -2   7   1        8.40       12.10      2.50 o
  -1   7   1        9.32       14.67      2.90 o
   0   7   1       24.86       25.76      3.07 o
   1   7   1        5.84        5.01      2.58 o
   2   7   1        7.39       10.18      2.66 o
   3   7   1       60.47       63.92      4.50 o
   4   7   1       34.85       39.38      3.74 o
 -13   0   2       43.56       41.53      4.83 o
 -12   0   2       37.71       34.93      4.02 o
 -11   0   2       19.78       17.22      2.90 o
 -10   0   2        0.01       -0.64      1.61 o
  -9   0   2       92.91       86.09      3.67 o
  -8   0   2        4.60        2.09      1.16 o
  -7   0   2      649.85      682.81     10.20 o
  -6   0   2       17.09       28.93      1.38 o
  -5   0   2       70.32       55.69      1.07 o
  -4   0   2      630.03      597.01      8.48 o
  -3   0   2      619.18      656.33      9.67 o
  -2   0   2     3850.23     4272.45     57.50 o
  -1   0   2    11243.88     8168.12    743.88 o
   1   0   2       72.83       68.38      1.01 o
   2   0   2       51.09       68.41      1.10 o
   3   0   2     3928.15     4170.00     53.60 o
   4   0   2     1015.31     1067.64     20.41 o
   5   0   2      401.35      469.26     10.38 o
   6   0   2     2369.99     2558.47     92.19 o
   7   0   2        7.75        4.97      0.58 o
   8   0   2       61.91       59.96      1.82 o
   9   0   2      690.87      637.72     20.28 o
  10   0   2       74.00       65.84      4.35 o
  11   0   2       67.11       68.41      4.83 o
  12   0   2       35.89       38.96      4.51 o
  13   0   2       30.58       27.20      4.35 o
 -13   1   2       19.38       20.39      2.59 o
 -12   1   2       27.84       24.22      2.56 o
 -11   1   2        2.01        1.77      1.37 o
 -10   1   2        5.97        7.69      1.34 o
  -9   1   2      223.20      206.92      4.34 o
  -8   1   2      314.36      300.51      4.04 o
  -7   1   2       27.38       26.10      0.61 o
  -6   1   2       36.15       39.89      0.68 o
  -5   1   2     2054.82     2114.31     21.67 o
  -4   1   2       58.10       65.50      0.90 o
  -3   1   2       45.15       57.54      0.91 o
  -2   1   2     2644.22     2838.90     24.88 o
  -1   1   2     7859.59     8315.92    141.33 o
   0   1   2        5.47        4.72      0.26 o
   1   1   2     8764.16     9367.31    172.17 o
   2   1   2     2984.88     3064.34     36.40 o
   3   1   2      116.20      134.50      1.53 o
   4   1   2       78.57       94.17      1.15 o
   5   1   2      245.98      235.79      2.70 o
   6   1   2      275.59      255.12      3.39 o
   7   1   2       13.64       11.40      0.50 o
   8   1   2      608.31      569.82      7.92 o
   9   1   2       36.90       36.14      1.84 o
  10   1   2       49.48       50.21      2.90 o
  11   1   2        1.28        1.77      1.37 o
  12   1   2       18.04       18.95      2.45 o
  13   1   2        6.11        8.59      2.10 o
 -13   2   2        4.54        3.86      2.41 o
 -12   2   2        4.14        3.54      2.41 o
 -11   2   2       13.69       16.58      3.06 o
 -10   2   2       23.84       23.20      1.49 o
  -9   2   2        9.09        9.95      0.64 o
  -8   2   2        5.03        7.08      0.54 o
  -7   2   2       71.84       65.69      1.67 o
  -6   2   2        0.40       -0.72      0.72 o
  -5   2   2       54.57       58.28      1.27 o
  -4   2   2      163.02      162.77      2.23 o
  -3   2   2       17.48       18.63      0.78 o
  -2   2   2       13.44       15.06      0.55 o
  -1   2   2      539.20      568.84      6.64 o
   0   2   2     1392.11     1416.37     15.93 o
   1   2   2      546.11      593.03      9.23 o
   2   2   2        0.28        1.27      0.48 o
   3   2   2        0.18       -0.20      0.20 o
   4   2   2      110.90      126.13      2.06 o
   5   2   2      235.31      226.56      2.79 o
   6   2   2      242.93      235.65      2.94 o
   7   2   2        0.09        0.00      0.39 o
   8   2   2       17.64       18.93      0.97 o
   9   2   2        0.04       -0.60      0.70 o
  10   2   2       22.03       25.31      1.57 o
  11   2   2        6.05        3.89      1.34 o
  12   2   2        6.24        7.24      2.05 o
 -12   3   2        1.19        0.00      2.09 o
 -11   3   2        0.13       -0.29      1.13 o
 -10   3   2       17.95       19.69      1.58 o
  -9   3   2       17.50       15.09      1.07 o
  -8   3   2       73.51       66.50      2.21 o
  -7   3   2      131.81      135.46      3.31 o
  -6   3   2        9.32        7.94      0.83 o
  -5   3   2       61.83       62.16      1.41 o
  -4   3   2       76.49       75.16      1.38 o
  -3   3   2        0.20        1.22      0.42 o
  -2   3   2       40.90       40.94      1.11 o
  -1   3   2      225.18      258.93      3.45 o
   0   3   2      569.42      529.32      6.97 o
   1   3   2       17.53       16.24      1.14 o
   2   3   2       26.19       34.23      1.06 o
   3   3   2       27.03       27.86      0.91 o
   4   3   2       61.20       53.60      1.13 o
   5   3   2        4.03        4.28      0.59 o
   6   3   2      133.33      124.12      2.29 o
   7   3   2      114.00      116.08      2.89 o
   8   3   2       12.82       14.80      1.51 o
   9   3   2       79.52       73.12      2.79 o
  10   3   2       80.29       83.35      3.10 o
  11   3   2        2.76        4.96      1.53 o
  12   3   2        6.62        8.69      2.90 o
 -11   4   2        2.76        4.21      1.76 o
 -10   4   2       20.94       25.70      1.68 o
  -9   4   2       94.26       96.64      2.58 o
  -8   4   2       87.07       87.88      3.88 o
  -7   4   2       11.75       14.11      1.30 o
  -6   4   2      266.36      264.86      4.61 o
  -5   4   2       58.87       56.39      1.36 o
  -4   4   2      150.21      140.65      2.52 o
  -3   4   2      287.90      291.44      4.35 o
  -2   4   2       10.41        7.80      0.92 o
  -1   4   2      279.09      277.34      3.85 o
   0   4   2      293.86      319.82      4.62 o
   1   4   2      387.43      372.44      5.84 o
   2   4   2      122.61      125.06      2.89 o
   3   4   2       18.37       17.40      1.61 o
   4   4   2      244.51      237.60      4.03 o
   5   4   2        4.54        5.21      0.72 o
   6   4   2       39.32       44.60      1.88 o
   7   4   2      198.43      203.32      5.36 o
   8   4   2      165.73      173.84      4.73 o
   9   4   2       86.75       82.25      4.85 o
  10   4   2        9.54        7.69      3.54 o
  11   4   2       19.13       20.07      2.50 o
  -9   5   2        0.20        0.36      0.99 o
  -8   5   2        4.83        4.14      1.30 o
  -7   5   2       51.07       54.45      2.67 o
  -6   5   2       40.67       41.42      2.32 o
  -5   5   2        3.96        4.75      0.97 o
  -4   5   2        1.70        0.76      0.81 o
  -3   5   2       76.44       76.01      2.33 o
  -2   5   2       12.04        8.60      1.29 o
  -1   5   2        3.63        2.54      0.94 o
   0   5   2      479.20      459.71     14.72 o
   1   5   2       18.91       16.10      1.31 o
   2   5   2      193.77      176.27      6.23 o
   3   5   2      251.19      248.19      5.78 o
   4   5   2       25.37       22.48      1.54 o
   5   5   2       67.15       68.21      2.41 o
   6   5   2       78.30       76.95      3.69 o
   7   5   2       32.46       35.01      2.44 o
   8   5   2       97.80       99.97      4.28 o
   9   5   2        3.37        4.81      1.81 o
  -7   6   2        3.36        2.71      1.43 o
  -6   6   2        2.35        5.14      1.73 o
  -5   6   2       12.28       11.06      1.96 o
  -4   6   2       34.15       45.23      5.15 o
  -3   6   2       16.71       15.92      2.20 o
  -2   6   2        5.61        8.12      1.93 o
  -1   6   2       20.94       10.87      1.99 o
   0   6   2        9.67        7.74      1.85 o
   1   6   2      106.15       93.81      4.21 o
   2   6   2       17.35       17.13      2.22 o
   3   6   2        0.65        3.91      1.37 o
   4   6   2       80.90       79.92      4.10 o
   5   6   2        6.04        8.30      2.25 o
   6   6   2        0.03        1.16      1.66 o
   7   6   2       26.59       31.04      6.12 o
  -4   7   2        1.15        2.74      2.90 o
  -3   7   2        0.01       -0.48      2.90 o
  -2   7   2       27.59       24.05      2.94 o
  -1   7   2       12.05       10.28      2.24 o
   0   7   2        2.33        4.22      1.88 o
   1   7   2       11.53       11.93      1.99 o
   2   7   2        0.05        2.99      1.66 o
   3   7   2        5.47        6.50      2.50 o
   4   7   2        0.03        1.40      4.51 o
 -13   1   3        4.22        0.16      1.71 o
 -12   1   3       19.12       16.02      2.58 o
 -11   1   3       94.96       88.74      3.45 o
 -10   1   3      112.68      105.44      2.62 o
  -9   1   3      249.07      245.91      3.77 o
  -8   1   3      475.55      455.23      5.58 o
  -7   1   3       50.71       46.59      0.88 o
  -6   1   3      672.03      653.46      6.30 o
  -5   1   3      377.64      381.30      3.79 o
  -4   1   3        3.68        9.09      0.39 o
  -3   1   3      378.94      359.75      3.51 o
  -2   1   3     7336.69     7744.33     71.63 o
  -1   1   3      181.70      210.06      2.70 o
   0   1   3     4782.73     4920.66     72.28 o
   1   1   3     3623.73     3903.48     45.00 o
   2   1   3     5224.04     5565.75     60.09 o
   3   1   3      336.05      322.62      3.27 o
   4   1   3      845.32      908.47      8.47 o
   5   1   3      329.88      347.80      4.44 o
   6   1   3       84.31       87.61      1.64 o
   7   1   3      103.03       97.47      1.68 o
   8   1   3       15.90       14.60      0.86 o
   9   1   3       72.21       67.11      1.90 o
  10   1   3       92.41       86.59      3.76 o
  11   1   3        1.50        1.53      1.37 o
  12   1   3        4.42        7.87      2.90 o
  13   1   3       11.69       15.10      3.14 o
 -13   2   3        0.44        0.16      2.41 o
 -12   2   3       30.09       34.77      4.02 o
 -11   2   3        1.27        2.71      1.58 o
 -10   2   3       43.10       38.72      1.81 o
  -9   2   3       55.41       55.13      1.35 o
  -8   2   3        2.87        3.03      0.44 o
  -7   2   3      611.33      581.56      7.02 o
  -6   2   3       69.57       51.86      1.14 o
  -5   2   3      552.52      520.03      6.30 o
  -4   2   3      113.98       84.55      1.28 o
  -3   2   3      681.02      782.56      7.96 o
  -2   2   3      279.34      270.78      2.98 o
  -1   2   3      866.22      826.40      9.48 o
   0   2   3      117.94      103.27      1.51 o
   1   2   3      268.88      258.77      4.25 o
   2   2   3      193.71      210.69      2.70 o
   3   2   3     1326.94     1365.72     16.31 o
   4   2   3       44.66       28.82      0.78 o
   5   2   3       28.24       25.45      0.93 o
   6   2   3      777.07      741.94      8.53 o
   7   2   3        3.26        4.77      0.53 o
   8   2   3      118.93      115.10      2.06 o
   9   2   3      193.13      175.75      3.76 o
  10   2   3       86.00       82.32      2.49 o
  11   2   3       59.35       58.96      3.15 o
  12   2   3        2.76        1.61      1.65 o
 -12   3   3        0.04       -0.80      2.09 o
 -11   3   3       29.83       31.56      2.70 o
 -10   3   3        0.03       -0.86      0.86 o
  -9   3   3       21.19       21.51      1.62 o
  -8   3   3        0.57       -0.62      0.62 o
  -7   3   3       27.54       24.91      1.28 o
  -6   3   3        8.50        8.65      0.73 o
  -5   3   3      726.73      745.79      8.85 o
  -4   3   3       76.46       74.46      1.37 o
  -3   3   3     1094.56     1107.38     12.91 o
  -2   3   3      161.59      166.52      2.66 o
  -1   3   3      405.23      371.54      5.12 o
   0   3   3      110.74      129.36      2.18 o
   1   3   3       24.67       20.21      1.22 o
   2   3   3       97.09       81.38      1.60 o
   3   3   3      282.89      277.83      3.63 o
   4   3   3       11.97        7.16      0.62 o
   5   3   3     1046.65      997.39     11.39 o
   6   3   3        0.38        0.06      0.43 o
   7   3   3      606.53      596.36      9.85 o
   8   3   3        0.89        0.29      0.94 o
   9   3   3      125.70      118.53      3.63 o
  10   3   3       72.59       85.39      3.17 o
  11   3   3       24.86       28.08      3.38 o
  12   3   3       49.46       56.34      5.80 o
 -11   4   3        1.05        0.64      1.48 o
 -10   4   3        0.31        3.21      0.92 o
  -9   4   3        0.02        0.26      0.81 o
  -8   4   3        0.03        1.07      0.89 o
  -7   4   3       44.05       42.84      1.89 o
  -6   4   3       72.34       69.08      1.97 o
  -5   4   3       24.02       22.54      0.92 o
  -4   4   3       41.58       38.91      1.12 o
  -3   4   3        0.03       -0.61      0.61 o
  -2   4   3        8.51       10.68      1.00 o
  -1   4   3        3.75        1.91      0.57 o
   0   4   3       11.79       11.83      0.72 o
   1   4   3       17.53       12.81      0.96 o
   2   4   3        2.93        1.07      0.47 o
   3   4   3        0.55       -0.04      0.54 o
   4   4   3      175.89      161.15      3.78 o
   5   4   3        0.50       -0.31      0.52 o
   6   4   3       12.43       12.38      1.27 o
   7   4   3       76.05       70.59      2.87 o
   8   4   3        7.57       12.30      1.63 o
   9   4   3        1.29        3.81      1.27 o
  10   4   3       17.30       22.84      2.54 o
  11   4   3        0.16        3.17      2.17 o
  -9   5   3       14.47       12.94      1.49 o
  -8   5   3        0.57        0.90      0.89 o
  -7   5   3       75.36       70.94      2.53 o
  -6   5   3       23.06       21.77      1.74 o
  -5   5   3       34.19       33.71      2.28 o
  -4   5   3        0.00       -0.67      0.67 o
  -3   5   3       61.54       55.50      2.01 o
  -2   5   3       20.90       18.45      1.61 o
  -1   5   3      210.32      198.64      4.36 o
   0   5   3       74.43       72.57      4.39 o
   1   5   3        0.07       -0.55      0.77 o
   2   5   3       19.99       17.88      1.71 o
   3   5   3       21.12       21.34      1.49 o
   4   5   3        3.80        2.19      1.07 o
   5   5   3        0.74       -0.87      0.99 o
   6   5   3        3.71        3.98      1.46 o
   7   5   3       38.53       49.91      2.91 o
   8   5   3        1.62        2.24      1.48 o
   9   5   3       22.55       22.02      3.14 o
  -7   6   3        3.75        4.79      1.30 o
  -6   6   3       31.45       34.11      5.15 o
  -5   6   3        8.07       10.61      3.54 o
  -4   6   3       64.63       63.59      5.96 o
  -3   6   3        1.99        2.49      1.62 o
  -2   6   3       60.86       62.02      3.34 o
  -1   6   3       15.70       15.34      2.27 o
   0   6   3        0.28        0.32      2.01 o
   1   6   3      101.36       98.60      4.32 o
   2   6   3        7.62        6.18      1.83 o
   3   6   3       37.13       39.53      2.50 o
   4   6   3       12.90       12.42      2.22 o
   5   6   3        3.91        6.14      1.54 o
   6   6   3       73.52       89.05      4.47 o
   7   6   3       12.47       13.12      2.38 o
  -4   7   3        0.06        0.44      2.15 o
  -3   7   3        0.02       -2.74      3.06 o
  -2   7   3        2.87       -1.13      1.76 o
  -1   7   3        2.02        0.42      1.57 o
   0   7   3       41.21       43.75      3.50 o
   1   7   3        2.86        1.64      1.66 o
   2   7   3       45.74       46.63      3.71 o
   3   7   3       24.49       26.61      3.24 o
 -13   0   4        1.05        0.48      2.41 o
 -12   0   4       58.82       52.80      4.83 o
 -11   0   4       16.95       12.78      2.09 o
 -10   0   4       42.52       48.34      3.16 o
  -9   0   4       25.83       23.07      3.01 o
  -8   0   4       62.45       54.32      1.72 o
  -7   0   4      227.60      221.65      3.73 o
  -6   0   4      142.70      173.46      2.96 o
  -5   0   4        2.55        8.45      0.70 o
  -4   0   4     2910.99     3288.67     38.94 o
  -3   0   4     1387.46     1525.81     18.15 o
  -2   0   4     2879.07     3030.46     40.35 o
  -1   0   4     2982.06     2968.62     46.98 o
   0   0   4       57.06       60.03      2.27 o
   1   0   4     3184.91     3494.98     50.17 o
   2   0   4      794.64      923.67     10.96 o
   3   0   4     4891.76     5070.34    130.11 o
   4   0   4      271.02      338.21      6.59 o
   5   0   4     1514.03     1554.04     32.56 o
   6   0   4      127.15      138.01      4.88 o
   7   0   4        0.90        1.50      0.42 o
   8   0   4      850.68      804.58     16.83 o
   9   0   4       82.87       77.56      2.34 o
  10   0   4       53.47       53.28      4.02 o
  11   0   4       88.43       83.21      5.47 o
  12   0   4       42.82       38.96      4.35 o
  13   0   4        3.01        4.02      2.90 o
 -13   1   4        8.03        9.93      5.31 o
 -12   1   4        1.74       -0.67      2.90 o
 -11   1   4       71.24       77.87      3.21 o
 -10   1   4        0.12        0.80      0.69 o
  -9   1   4      596.30      550.94      7.41 o
  -8   1   4       32.76       30.73      1.12 o
  -7   1   4      272.08      260.04      2.97 o
  -6   1   4      668.74      674.65      6.22 o
  -5   1   4        0.35        0.44      0.32 o
  -4   1   4      246.69      235.67      2.57 o
  -3   1   4      196.10      193.09      2.24 o
  -2   1   4      953.92     1068.12     10.40 o
  -1   1   4      713.31      657.90      7.28 o
   0   1   4      155.65      182.52      2.41 o
   1   1   4    14876.60    15707.47    181.86 o
   2   1   4      157.57      191.07      2.47 o
   3   1   4      457.25      553.44      5.79 o
   4   1   4     2265.49     2402.78     23.00 o
   5   1   4      272.14      301.75      3.93 o
   6   1   4       59.10       62.45      1.32 o
   7   1   4     1016.50      989.12     13.14 o
   8   1   4      296.60      284.06      4.36 o
   9   1   4       49.20       48.55      1.64 o
  10   1   4       47.99       44.31      2.95 o
  11   1   4       49.91       40.81      3.07 o
  12   1   4       29.13       27.76      2.79 o
  13   1   4        0.32        1.53      1.82 o
 -13   2   4        1.01        1.77      2.09 o
 -12   2   4        0.14       -0.16      1.93 o
 -11   2   4        0.09       -0.88      0.88 o
 -10   2   4       19.44       22.47      1.64 o
  -9   2   4        3.49        3.37      0.75 o
  -8   2   4       33.98       36.72      0.96 o
  -7   2   4       41.07       37.50      0.98 o
  -6   2   4       32.51       26.53      0.94 o
  -5   2   4       18.70       22.31      0.69 o
  -4   2   4        2.27       -0.22      0.24 o
  -3   2   4      369.79      418.20      4.19 o
  -2   2   4       54.25       65.42      1.03 o
  -1   2   4       52.92       43.30      0.95 o
   0   2   4      425.32      478.93      5.70 o
   1   2   4     1658.28     1828.21     20.28 o
   2   2   4      386.05      418.86      5.34 o
   3   2   4      384.87      442.79      5.60 o
   4   2   4      168.50      162.52      2.20 o
   5   2   4       43.22       39.47      0.93 o
   6   2   4       68.72       70.78      1.32 o
   7   2   4      131.70      127.16      2.20 o
   8   2   4       15.52       14.27      0.79 o
   9   2   4       17.68       18.82      1.06 o
  10   2   4        2.56        4.20      1.05 o
  11   2   4        7.75       11.00      1.70 o
  12   2   4        3.66        4.20      1.85 o
 -12   3   4        1.46        1.93      2.25 o
 -11   3   4       32.13       30.36      1.92 o
 -10   3   4        1.59        1.22      0.97 o
  -9   3   4        1.49        1.67      0.71 o
  -8   3   4      144.20      142.97      2.90 o
  -7   3   4      169.46      162.40      2.83 o
  -6   3   4       57.28       59.14      1.53 o
  -5   3   4      247.92      236.69      3.28 o
  -4   3   4      332.88      321.16      4.12 o
  -3   3   4        1.39        2.61      0.42 o
  -2   3   4       96.49       90.69      1.74 o
  -1   3   4      314.88      308.27      4.34 o
   0   3   4       40.79       40.63      1.12 o
   1   3   4        0.18       -0.36      0.36 o
   2   3   4       38.97       33.92      0.93 o
   3   3   4       22.95       21.04      0.94 o
   4   3   4      646.01      646.03      7.65 o
   5   3   4       14.97       13.10      0.72 o
   6   3   4       53.56       53.01      1.29 o
   7   3   4      160.14      164.85      3.20 o
   8   3   4        7.31        7.69      1.26 o
   9   3   4       18.28       24.83      1.89 o
  10   3   4        0.17        1.72      1.15 o
  11   3   4        7.56        9.67      1.81 o
 -11   4   4        0.20       -0.45      1.61 o
 -10   4   4       89.78       96.51      2.61 o
  -9   4   4       21.42       21.56      1.38 o
  -8   4   4      139.17      142.94      3.09 o
  -7   4   4       34.31       32.19      1.74 o
  -6   4   4       22.44       20.70      1.22 o
  -5   4   4      125.59      109.73      2.07 o
  -4   4   4      103.54      101.44      1.87 o
  -3   4   4      230.52      217.95      3.24 o
  -2   4   4      131.48      126.97      3.46 o
  -1   4   4       74.16       77.42      1.73 o
   0   4   4      678.83      660.96      9.65 o
   1   4   4        9.40        8.96      0.85 o
   2   4   4       21.97       19.49      1.97 o
   3   4   4      535.45      509.80      6.42 o
   4   4   4        3.18        0.78      0.53 o
   5   4   4      373.85      392.06      5.97 o
   6   4   4      147.59      145.08      3.35 o
   7   4   4       59.50       60.84      3.53 o
   8   4   4      108.38      108.31      3.61 o
   9   4   4        3.66        3.14      1.25 o
  10   4   4        4.61        4.99      1.71 o
  -9   5   4       17.68       23.06      1.59 o
  -8   5   4       14.88       18.37      1.40 o
  -7   5   4       25.40       27.84      1.58 o
  -6   5   4        1.23        0.94      1.05 o
  -5   5   4       10.75        9.10      1.13 o
  -4   5   4       53.45       46.25      1.64 o
  -3   5   4       40.25       36.55      1.76 o
  -2   5   4        1.45        0.41      1.05 o
  -1   5   4      224.84      213.97      5.20 o
   0   5   4       15.33       13.70      2.66 o
   1   5   4        5.53        3.99      1.13 o
   2   5   4       38.84       37.48      1.91 o
   3   5   4        0.06       -0.78      0.78 o
   4   5   4        2.65       -0.82      0.82 o
   5   5   4      130.90      120.78      4.42 o
   6   5   4       60.39       60.58      3.41 o
   7   5   4       45.45       47.08      3.09 o
   8   5   4        2.29        4.41      1.51 o
   9   5   4       60.13       61.04      3.98 o
  -7   6   4        0.04       -1.64      1.98 o
  -6   6   4        3.13        6.14      4.91 o
  -5   6   4       30.41       26.71      2.47 o
  -4   6   4        2.17        2.32      1.34 o
  -3   6   4       10.58        7.02      2.74 o
  -2   6   4       44.69       36.73      2.95 o
  -1   6   4       34.61       35.63      3.00 o
   0   6   4       23.76       26.28      2.61 o
   1   6   4       35.03       30.38      2.84 o
   2   6   4       22.57       25.39      2.19 o
   3   6   4        4.02        4.62      1.44 o
   4   6   4       22.28       19.76      3.62 o
   5   6   4        0.01        2.87      1.76 o
   6   6   4       19.80       22.49      4.27 o
   7   6   4        7.83        8.83      2.27 o
  -4   7   4        0.40       -0.70      2.01 o
  -3   7   4       17.35       21.83      2.96 o
  -2   7   4       10.91       11.55      2.03 o
  -1   7   4        0.08        0.26      1.45 o
   0   7   4        0.83        1.89      1.61 o
   1   7   4        9.96       11.09      1.91 o
   2   7   4        8.24        5.58      1.77 o
   3   7   4        2.33        7.29      2.20 o
 -13   1   5        0.69       -2.09      2.09 o
 -12   1   5        1.59        0.78      1.63 o
 -11   1   5       77.52       69.67      3.02 o
 -10   1   5       34.56       31.99      1.40 o
  -9   1   5      141.61      137.13      1.95 o
  -8   1   5       65.59       67.17      1.17 o
  -7   1   5      396.60      384.41      3.90 o
  -6   1   5      305.83      310.03      3.06 o
  -5   1   5     1651.11     1747.20     17.21 o
  -4   1   5      623.72      797.75     10.17 o
  -3   1   5     1141.94     1263.57     11.68 o
  -2   1   5      101.20      134.26      2.04 o
  -1   1   5     1667.33     1764.19     26.18 o
   0   1   5     2089.20     2207.77     26.01 o
   1   1   5     9155.10     9452.18    152.40 o
   2   1   5       16.48       15.72      0.48 o
   3   1   5     3886.10     4205.81     42.21 o
   4   1   5      407.46      409.48      4.49 o
   5   1   5      504.62      546.37      6.23 o
   6   1   5      239.36      227.94      2.93 o
   7   1   5       34.41       33.62      1.15 o
   8   1   5       10.99        9.94      0.71 o
   9   1   5      130.54      124.22      2.39 o
  10   1   5        0.27        0.84      1.11 o
  11   1   5       35.17       33.36      2.85 o
  12   1   5        4.03        3.44      1.70 o
 -13   2   5       51.00       50.06      5.15 o
 -12   2   5        1.78        0.66      1.70 o
 -11   2   5        7.43        8.20      1.20 o
 -10   2   5      269.09      272.29      6.08 o
  -9   2   5        1.86        1.71      0.56 o
  -8   2   5      205.43      210.35      2.85 o
  -7   2   5      801.27      763.58      8.51 o
  -6   2   5      446.92      412.39      4.81 o
  -5   2   5       24.64       16.57      0.59 o
  -4   2   5       66.32       66.88      0.89 o
  -3   2   5      241.39      204.80      2.33 o
  -2   2   5       87.79      129.92      2.11 o
  -1   2   5      491.14      480.73      5.70 o
   0   2   5       52.87       34.82      0.81 o
   1   2   5      137.02      145.36      2.18 o
   2   2   5     2071.69     2145.79     25.47 o
   3   2   5       45.02       53.07      1.05 o
   4   2   5       28.02       28.14      0.74 o
   5   2   5      505.82      505.99      5.56 o
   6   2   5        3.34        5.62      0.47 o
   7   2   5      115.19      107.42      1.99 o
   8   2   5      242.74      235.47      3.57 o
   9   2   5       83.31       78.09      1.95 o
  10   2   5      116.59      123.36      3.15 o
  11   2   5        4.49        3.68      1.34 o
  12   2   5       34.86       47.57      3.69 o
 -12   3   5       58.35       56.66      5.80 o
 -11   3   5        0.01       -0.78      0.98 o
 -10   3   5       34.36       32.29      1.87 o
  -9   3   5       11.31       12.25      1.02 o
  -8   3   5       71.45       69.90      4.06 o
  -7   3   5       39.75       34.37      1.22 o
  -6   3   5      824.62      804.35     10.93 o
  -5   3   5      337.52      312.25      4.12 o
  -4   3   5      395.57      392.50      4.91 o
  -3   3   5      197.49      225.84      3.06 o
  -2   3   5      313.41      289.83      4.51 o
  -1   3   5       16.05        8.58      0.61 o
   0   3   5       34.33       36.94      0.90 o
   1   3   5      386.62      371.21      4.69 o
   2   3   5       24.90       30.85      0.89 o
   3   3   5       26.65       20.41      0.78 o
   4   3   5        0.06        0.19      0.33 o
   5   3   5        4.27        4.99      0.54 o
   6   3   5       42.90       41.79      1.17 o
   7   3   5       72.40       74.01      2.20 o
   8   3   5       24.76       24.88      2.16 o
   9   3   5      281.86      293.28      6.65 o
  10   3   5       20.34       24.97      1.96 o
  11   3   5       98.52       97.05      4.06 o
 -11   4   5        4.21        3.83      1.75 o
 -10   4   5        0.58        2.09      0.90 o
  -9   4   5        2.46        3.14      0.91 o
  -8   4   5      127.24      128.44      2.93 o
  -7   4   5       90.11       84.28      2.23 o
  -6   4   5       14.06        9.89      0.96 o
  -5   4   5       35.85       36.19      1.36 o
  -4   4   5       11.28       10.23      0.73 o
  -3   4   5      155.45      153.45      2.83 o
  -2   4   5       70.56       77.65      2.71 o
  -1   4   5      148.70      162.18      2.79 o
   0   4   5      117.26      116.53      2.30 o
   1   4   5       32.56       28.66      1.08 o
   2   4   5        7.18        7.38      0.63 o
   3   4   5      201.03      186.14      2.90 o
   4   4   5        0.72        0.67      0.49 o
   5   4   5        4.75        5.59      0.90 o
   6   4   5      110.31      111.85      3.28 o
   7   4   5       21.64       24.85      2.90 o
   8   4   5       62.42       65.14      3.92 o
   9   4   5        0.04        2.61      1.24 o
  10   4   5       13.40       14.90      2.27 o
  -9   5   5        0.14       -0.17      0.94 o
  -8   5   5       46.96       53.17      2.27 o
  -7   5   5        4.66        1.95      1.45 o
  -6   5   5       43.89       41.17      1.77 o
  -5   5   5       43.88       41.78      1.91 o
  -4   5   5       13.96       17.20      1.15 o
  -3   5   5      203.97      201.25      4.27 o
  -2   5   5      224.03      217.90      5.90 o
  -1   5   5       56.91       51.14      3.65 o
   0   5   5        5.74        3.44      1.17 o
   1   5   5       12.35       10.72      1.65 o
   2   5   5       54.90       52.16      2.14 o
   3   5   5       17.17       19.96      1.53 o
   4   5   5        1.79        1.56      0.96 o
   5   5   5        1.38        3.14      1.42 o
   6   5   5       13.23       19.07      2.33 o
   7   5   5       17.02       14.76      1.84 o
   8   5   5       10.45       12.18      2.28 o
   9   5   5        3.28        2.64      1.85 o
  -7   6   5       26.32       27.21      2.81 o
  -6   6   5       58.95       70.05      5.19 o
  -5   6   5       49.72       55.27      3.96 o
  -4   6   5       42.08       46.27      3.58 o
  -3   6   5       19.53       26.92      2.18 o
  -2   6   5        3.77        4.47      1.49 o
  -1   6   5        0.75        0.80      1.25 o
   0   6   5       94.33       99.28      3.59 o
   1   6   5        4.68        5.99      1.52 o
   2   6   5      149.92      142.87      5.79 o
   3   6   5        0.04       -0.07      1.32 o
   4   6   5       37.23       38.65      3.30 o
   5   6   5       31.40       32.30      5.23 o
   6   6   5        1.90        2.32      1.81 o
   7   6   5        3.39        5.10      2.10 o
  -4   7   5       20.29       22.43      4.10 o
  -3   7   5        9.51       11.31      2.90 o
  -2   7   5        0.73        0.45      1.87 o
  -1   7   5       13.14       16.50      2.11 o
   0   7   5       15.85       16.24      2.10 o
   1   7   5       20.09       26.70      2.57 o
   2   7   5       43.59       40.32      2.93 o
   3   7   5       59.01       66.60      4.43 o
 -13   0   6       36.57       40.57      4.83 o
 -12   0   6        0.07        1.31      1.70 o
 -11   0   6      167.06      172.87      9.10 o
 -10   0   6      622.14      574.17     28.08 o
  -9   0   6      270.70      254.77      4.48 o
  -8   0   6     1818.70     1706.32     25.38 o
  -7   0   6      215.89      196.90      3.13 o
  -6   0   6      249.79      195.53      2.98 o
  -5   0   6     1089.11     1277.20     15.19 o
  -4   0   6     2273.43     2601.90     42.59 o
  -3   0   6      773.58      781.43     10.23 o
  -2   0   6      975.40      973.31     14.33 o
  -1   0   6     8497.58     8815.23    128.77 o
   0   0   6     1994.48     2086.16     34.71 o
   1   0   6      611.41      623.30     14.57 o
   2   0   6     3487.79     3538.88     50.50 o
   3   0   6       36.00       57.97      1.24 o
   4   0   6        2.83        0.58      0.23 o
   5   0   6      500.48      532.44     10.43 o
   6   0   6       15.28       10.09      0.64 o
   7   0   6      620.27      593.18     12.68 o
   8   0   6       43.85       41.46      2.50 o
   9   0   6       96.21       94.39      2.92 o
  10   0   6       40.79       34.77      3.70 o
  11   0   6        8.51        4.35      2.09 o
  12   0   6       19.46       12.40      3.06 o
 -13   1   6        2.02        1.13      2.41 o
 -12   1   6       56.76       63.79      4.05 o
 -11   1   6        7.97        8.37      1.29 o
 -10   1   6      161.74      153.85      4.67 o
  -9   1   6       62.31       65.34      2.11 o
  -8   1   6       92.35       88.19      1.46 o
  -7   1   6        0.62        0.73      0.27 o
  -6   1   6       17.27       22.38      0.59 o
  -5   1   6       13.65       10.40      0.40 o
  -4   1   6      149.83      160.46      1.78 o
  -3   1   6     1403.76     1513.87     13.98 o
  -2   1   6     2928.85     3022.75     34.58 o
  -1   1   6      116.39      105.93      1.44 o
   0   1   6     5274.64     5682.66     94.89 o
   1   1   6     4118.21     4544.07     57.47 o
   2   1   6      981.95     1094.81     12.03 o
   3   1   6        4.05        0.78      0.21 o
   4   1   6       38.97       42.59      0.71 o
   5   1   6      178.03      165.06      2.00 o
   6   1   6      263.65      271.33      3.36 o
   7   1   6      378.62      374.62      5.51 o
   8   1   6        1.01        0.76      0.50 o
   9   1   6       17.35       19.77      0.96 o
  10   1   6        6.97        6.39      1.04 o
  11   1   6        2.56        4.69      1.53 o
  12   1   6        1.01        1.09      1.58 o
 -12   2   6        0.13       -0.21      1.69 o
 -11   2   6       10.27       12.18      1.39 o
 -10   2   6       15.65       19.77      1.79 o
  -9   2   6        2.32        2.03      0.57 o
  -8   2   6        9.32       10.08      0.68 o
  -7   2   6       84.78       78.40      1.56 o
  -6   2   6       39.76       36.57      0.84 o
  -5   2   6        5.31        6.00      0.42 o
  -4   2   6      300.86      294.73      2.81 o
  -3   2   6      327.87      346.27      3.51 o
  -2   2   6      140.71      144.56      1.98 o
  -1   2   6     1148.99     1273.42     14.30 o
   0   2   6       35.95       45.61      1.10 o
   1   2   6       85.47       95.12      1.60 o
   2   2   6       87.45       86.15      1.51 o
   3   2   6      539.73      582.44      6.71 o
   4   2   6       31.39       46.37      0.95 o
   5   2   6        3.35        2.78      0.35 o
   6   2   6        0.99        0.45      0.34 o
   7   2   6      287.76      280.24      4.04 o
   8   2   6       84.18       78.66      1.90 o
   9   2   6       92.93       81.15      2.02 o
  10   2   6       66.49       59.66      2.20 o
  11   2   6        2.38        4.49      1.94 o
  12   2   6       14.89       17.76      2.61 o
 -12   3   6       26.53       24.41      3.46 o
 -11   3   6        2.23        0.54      1.22 o
 -10   3   6        3.55        3.57      1.09 o
  -9   3   6      209.96      196.70      3.67 o
  -8   3   6      197.44      187.08      3.50 o
  -7   3   6        0.06        0.37      0.54 o
  -6   3   6      131.02      117.28      2.22 o
  -5   3   6      132.82      123.63      1.86 o
  -4   3   6       77.94       64.64      1.14 o
  -3   3   6       14.37       16.33      0.52 o
  -2   3   6      778.12      786.11      9.94 o
  -1   3   6       74.62       74.64      1.45 o
   0   3   6      294.62      309.86      4.39 o
   1   3   6      296.46      296.14      3.90 o
   2   3   6      122.08      128.19      2.05 o
   3   3   6      294.03      304.82      3.98 o
   4   3   6      191.97      195.10      2.96 o
   5   3   6       38.11       41.00      1.18 o
   6   3   6       40.90       43.75      1.43 o
   7   3   6        9.23        6.22      0.93 o
   8   3   6       49.38       50.07      1.90 o
   9   3   6       89.50       94.80      2.67 o
  10   3   6        0.02        0.81      1.13 o
  11   3   6        1.24        3.61      1.55 o
 -11   4   6       14.25       18.55      1.98 o
 -10   4   6       18.50       22.67      1.50 o
  -9   4   6      125.69      123.15      2.92 o
  -8   4   6        6.54        8.39      1.23 o
  -7   4   6       23.81       25.22      1.36 o
  -6   4   6       42.24       45.46      1.49 o
  -5   4   6       29.86       22.18      0.92 o
  -4   4   6       33.98       32.14      1.10 o
  -3   4   6      318.69      309.50      4.63 o
  -2   4   6       67.07       69.87      2.33 o
  -1   4   6      919.76      889.80     10.62 o
   0   4   6       94.46       98.47      1.95 o
   1   4   6      797.25      772.33      9.32 o
   2   4   6       13.20       14.41      0.81 o
   3   4   6        1.37        0.07      0.49 o
   4   4   6       82.87       81.65      1.82 o
   5   4   6       41.08       40.49      1.86 o
   6   4   6        8.82       13.86      1.22 o
   7   4   6       77.39       78.53      2.88 o
   8   4   6       14.12       18.76      1.86 o
   9   4   6       44.35       52.89      2.91 o
  10   4   6        0.29        0.48      2.09 o
  -9   5   6       21.97       24.63      1.66 o
  -8   5   6       82.32       88.27      3.85 o
  -7   5   6       38.86       36.33      1.78 o
  -6   5   6        0.88       -0.94      0.94 o
  -5   5   6       53.28       52.06      1.82 o
  -4   5   6      141.79      127.71      2.56 o
  -3   5   6        6.79        8.36      0.93 o
  -2   5   6      408.45      388.07      6.30 o
  -1   5   6       66.07       64.01      2.37 o
   0   5   6      110.75      106.13      5.72 o
   1   5   6        3.41        3.28      1.24 o
   2   5   6       32.38       35.70      2.11 o
   3   5   6        4.08        2.81      0.98 o
   4   5   6      120.83      108.79      3.02 o
   5   5   6       64.03       59.61     11.51 o
   6   5   6       58.19       55.18      3.64 o
   7   5   6        3.07        3.18      1.60 o
   8   5   6       77.52       91.00      6.52 o
   9   5   6        4.79        4.69      2.01 o
  -7   6   6        7.63       10.53      1.79 o
  -6   6   6       59.39       63.84      4.19 o
  -5   6   6       21.23       23.02      3.14 o
  -4   6   6        0.83        1.87      1.78 o
  -3   6   6       17.01       15.87      1.92 o
  -2   6   6       31.39       29.61      2.35 o
  -1   6   6       15.48       13.61      1.79 o
   0   6   6       11.05       11.65      1.70 o
   1   6   6        6.42        3.29      1.69 o
   2   6   6        0.01        0.35      1.33 o
   3   6   6        0.26        1.33      1.35 o
   4   6   6       10.19        9.14      2.17 o
   5   6   6        4.89        5.84      1.97 o
   6   6   6        0.49       -2.74      2.74 o
   7   6   6       23.87       23.44      2.90 o
  -3   7   6        0.47        1.78      1.99 o
  -2   7   6        0.00       -1.47      1.47 o
  -1   7   6        6.72        5.55      2.30 o
   0   7   6       13.52       20.29      2.29 o
   1   7   6        0.41        1.37      1.64 o
   2   7   6        0.01        2.90      1.63 o
   3   7   6        5.50       11.23      2.50 o
 -13   1   7        4.96       -1.23      2.17 o
 -12   1   7       16.71       18.31      2.13 o
 -11   1   7        8.14        9.15      2.08 o
 -10   1   7        2.30        0.77      1.14 o
  -9   1   7       15.70       18.35      0.78 o
  -8   1   7        1.26        1.55      0.36 o
  -7   1   7       81.49       77.61      1.36 o
  -6   1   7      218.57      240.64      2.99 o
  -5   1   7      183.80      179.53      2.25 o
  -4   1   7      415.91      431.92      4.45 o
  -3   1   7     1505.85     1528.79     14.15 o
  -2   1   7       75.74       88.49      1.09 o
  -1   1   7     2101.21     2220.52     24.38 o
   0   1   7     1410.07     1482.34     16.16 o
   1   1   7        0.01        0.44      0.21 o
   2   1   7     1729.14     1879.73     20.46 o
   3   1   7       91.01       83.57      1.19 o
   4   1   7      121.63      121.07      1.88 o
   5   1   7       42.76       37.19      0.81 o
   6   1   7        2.89        3.20      0.38 o
   7   1   7       42.26       47.89      1.32 o
   8   1   7       16.85       17.38      0.78 o
   9   1   7        0.89        0.60      0.51 o
  10   1   7      194.05      181.10      4.36 o
  11   1   7       15.15       12.56      2.05 o
  12   1   7       23.16       24.24      2.79 o
 -12   2   7       20.88       20.60      2.65 o
 -11   2   7       52.60       55.78      2.49 o
 -10   2   7        8.87        8.94      1.11 o
  -9   2   7       18.83       20.86      1.08 o
  -8   2   7      124.05      109.88      1.96 o
  -7   2   7      121.11      120.01      2.03 o
  -6   2   7      733.59      725.62      8.62 o
  -5   2   7      293.63      309.87      3.46 o
  -4   2   7     3782.54     4058.89     35.68 o
  -3   2   7      120.54      135.03      1.68 o
  -2   2   7     3027.92     3229.38     35.01 o
  -1   2   7      109.39       91.97      1.85 o
   0   2   7      103.18      111.38      1.83 o
   1   2   7     1657.64     1624.50     19.47 o
   2   2   7     1526.80     1539.28     18.48 o
   3   2   7     1933.21     1994.23     21.85 o
   4   2   7      234.93      241.19      3.11 o
   5   2   7       43.55       44.33      0.93 o
   6   2   7      124.51      129.15      2.01 o
   7   2   7        7.85        4.97      0.75 o
   8   2   7        3.15        2.98      0.66 o
   9   2   7       48.76       49.82      1.59 o
  10   2   7        0.18        0.91      0.84 o
  11   2   7      103.33      115.96      6.59 o
  12   2   7        0.07       -1.51      1.51 o
 -12   3   7        3.89        3.06      1.81 o
 -11   3   7        4.29        4.07      1.29 o
 -10   3   7       18.85       21.45      1.50 o
  -9   3   7       47.91       47.73      1.73 o
  -8   3   7       55.11       48.29      1.64 o
  -7   3   7      364.17      350.43      4.70 o
  -6   3   7      383.87      365.50      4.79 o
  -5   3   7      279.11      253.54      2.79 o
  -4   3   7       88.42       92.87      1.27 o
  -3   3   7      116.07      108.02      1.52 o
  -2   3   7      317.30      324.48      4.15 o
  -1   3   7        7.42       10.37      0.63 o
   0   3   7      427.40      426.68      5.35 o
   1   3   7       37.50       45.25      1.13 o
   2   3   7      336.21      307.86      4.03 o
   3   3   7       72.80       81.61      1.65 o
   4   3   7      115.91      119.57      2.08 o
   5   3   7       57.84       55.60      2.18 o
   6   3   7        0.94        0.46      0.55 o
   7   3   7       15.26       15.85      1.21 o
   8   3   7       55.67       61.24      2.12 o
   9   3   7       11.85       11.48      1.20 o
  10   3   7       45.52       50.49      2.71 o
  11   3   7        1.42        1.10      1.46 o
 -11   4   7        1.64        3.97      1.48 o
 -10   4   7        2.04        2.08      0.93 o
  -9   4   7        8.00        8.92      1.10 o
  -8   4   7        3.13        2.57      0.85 o
  -7   4   7        3.05        2.42      0.76 o
  -6   4   7       30.63       27.00      1.23 o
  -5   4   7       13.30       12.21      0.70 o
  -4   4   7      216.78      204.85      3.04 o
  -3   4   7        0.89        0.68      0.44 o
  -2   4   7       50.58       52.80      1.40 o
  -1   4   7       48.17       47.94      1.38 o
   0   4   7        5.78        5.59      0.78 o
   1   4   7       16.33       15.66      0.94 o
   2   4   7       45.12       50.14      1.36 o
   3   4   7      129.34      122.39      2.19 o
   4   4   7        6.52        5.62      0.77 o
   5   4   7       83.41       76.07      2.46 o
   6   4   7        4.39        6.82      1.06 o
   7   4   7       36.18       36.08      1.93 o
   8   4   7        0.06       -0.70      1.01 o
   9   4   7        8.19        9.02      1.61 o
  10   4   7       16.20       14.81      3.78 o
  -9   5   7        0.71        2.76      1.16 o
  -8   5   7        5.99        8.92      1.39 o
  -7   5   7        5.43        5.81      1.02 o
  -6   5   7        0.81        0.27      0.91 o
  -5   5   7       46.97       51.43      2.34 o
  -4   5   7       10.56       11.35      0.91 o
  -3   5   7      103.84      108.73      2.66 o
  -2   5   7       14.03       14.22      1.26 o
  -1   5   7       18.04       21.11      2.07 o
   0   5   7       29.85       29.74      1.78 o
   1   5   7      161.48      158.33      4.30 o
   2   5   7      185.91      174.80      4.52 o
   3   5   7       51.72       54.66      2.54 o
   4   5   7       16.89       17.45      1.99 o
   5   5   7        0.10        0.40      1.31 o
   6   5   7        2.72        2.47      1.58 o
   7   5   7       17.76       21.41      2.13 o
   8   5   7       22.49       23.64      2.73 o
   9   5   7        0.16        1.31      1.85 o
  -7   6   7        4.32        7.40      2.20 o
  -6   6   7       41.49       51.96      3.12 o
  -5   6   7       13.48       14.63      2.54 o
  -4   6   7        4.60        6.20      3.06 o
  -3   6   7        0.62       -1.43      1.43 o
  -2   6   7       16.77       16.06      1.89 o
  -1   6   7       25.85       24.14      2.18 o
   0   6   7       13.06       13.81      1.81 o
   1   6   7       54.40       54.80      3.05 o
   2   6   7        5.02        2.63      1.51 o
   3   6   7       49.50       48.81      2.74 o
   4   6   7        4.22        2.63      1.88 o
   5   6   7       18.94       26.48      2.93 o
   6   6   7        3.92        4.60      2.01 o
  -3   7   7       30.04       33.18      4.51 o
  -2   7   7        2.72        3.44      1.96 o
  -1   7   7        0.97        3.14      1.67 o
   0   7   7        6.94        5.97      1.82 o
   1   7   7        2.23        3.03      1.94 o
   2   7   7       52.87       57.37      4.21 o
 -13   0   8        1.68       -1.45      1.85 o
 -12   0   8        0.05       -0.98      1.77 o
 -11   0   8       64.05       53.83      3.32 o
 -10   0   8        0.09       -0.43      0.68 o
  -9   0   8      476.08      417.08      6.97 o
  -8   0   8      530.03      462.43      7.53 o
  -7   0   8      602.96      576.56      9.06 o
  -6   0   8       73.56       65.80      2.11 o
  -5   0   8     3034.58     3190.50     43.37 o
  -4   0   8      559.33      541.87      7.39 o
  -3   0   8     1881.28     2029.35     29.64 o
  -2   0   8     1896.11     1908.89     27.97 o
  -1   0   8       63.92       53.53      1.65 o
   0   0   8     4199.41     4180.18    114.40 o
   1   0   8      670.17      736.74     15.25 o
   2   0   8     1025.76     1060.74     15.39 o
   3   0   8      340.38      321.86      5.04 o
   4   0   8     1165.61     1132.56     16.57 o
   5   0   8     1581.72     1507.78     43.10 o
   6   0   8      526.35      521.19      9.51 o
   7   0   8      210.74      184.62      4.07 o
   8   0   8      759.17      709.21     15.24 o
   9   0   8      600.35      542.66     12.56 o
  10   0   8       10.56       12.40      2.74 o
  11   0   8       41.39       56.02      5.15 o
  12   0   8        0.96       -0.16      2.41 o
 -13   1   8       26.39       31.16      3.62 o
 -12   1   8        5.71        3.64      1.56 o
 -11   1   8        1.58        1.76      1.22 o
 -10   1   8       17.16       18.49      1.81 o
  -9   1   8       17.82       16.47      0.94 o
  -8   1   8      114.71      114.33      1.85 o
  -7   1   8        6.83        7.48      0.50 o
  -6   1   8      251.04      259.18      2.89 o
  -5   1   8      416.62      425.52      4.74 o
  -4   1   8       19.40       16.95      0.40 o
  -3   1   8      909.39     1014.64      9.99 o
  -2   1   8      733.30      765.78      8.70 o
  -1   1   8      903.78     1069.46     12.87 o
   0   1   8       36.29       34.20      0.76 o
   1   1   8      649.04      703.08      8.72 o
   2   1   8      223.45      228.37      2.81 o
   3   1   8       70.99       76.17      1.12 o
   4   1   8     1046.46     1088.49     10.71 o
   5   1   8       10.61        7.36      0.46 o
   6   1   8        8.65        7.19      0.45 o
   7   1   8       29.75       31.20      0.99 o
   8   1   8       10.98       11.28      0.83 o
   9   1   8       80.08       84.77      2.00 o
  10   1   8        0.41        2.57      0.87 o
  11   1   8        1.69        2.06      1.65 o
  12   1   8       31.08       34.05      3.24 o
 -12   2   8       11.81       10.68      4.67 o
 -11   2   8        5.93        3.99      1.06 o
 -10   2   8       20.89       24.48      1.57 o
  -9   2   8        8.26        6.71      0.76 o
  -8   2   8      196.23      184.54      2.84 o
  -7   2   8      227.07      223.62      3.19 o
  -6   2   8       77.49       83.06      1.45 o
  -5   2   8       10.99       13.10      0.50 o
  -4   2   8       56.37       66.18      0.95 o
  -3   2   8     1177.58     1251.33     12.37 o
  -2   2   8     1048.65     1213.83     13.48 o
  -1   2   8      257.37      268.58      3.32 o
   0   2   8      598.34      653.93      8.18 o
   1   2   8       22.27       24.46      0.82 o
   2   2   8     4385.94     4766.39     56.07 o
   3   2   8      229.94      243.19      3.37 o
   4   2   8       28.88       34.37      0.87 o
   5   2   8       48.62       58.55      1.10 o
   6   2   8       30.74       25.43      0.88 o
   7   2   8       63.22       67.12      1.57 o
   8   2   8        1.48        1.28      0.66 o
   9   2   8        1.65        2.25      0.71 o
  10   2   8        0.44        1.43      1.05 o
  11   2   8       15.54       14.03      2.28 o
  12   2   8        6.01        6.04      2.05 o
 -12   3   8       12.89       13.58      2.47 o
 -11   3   8        4.88        6.63      1.43 o
 -10   3   8       20.46       16.24      1.53 o
  -9   3   8        0.20       -0.68      0.68 o
  -8   3   8       24.82       27.47      1.23 o
  -7   3   8       28.27       26.08      1.04 o
  -6   3   8        7.99        7.98      0.65 o
  -5   3   8        8.47        7.41      0.37 o
  -4   3   8      301.40      288.80      3.03 o
  -3   3   8       69.56       55.36      1.01 o
  -2   3   8      119.75      121.54      2.17 o
  -1   3   8      403.61      384.16      4.91 o
   0   3   8      222.79      213.29      3.02 o
   1   3   8      939.49      938.61     10.94 o
   2   3   8      115.42      120.44      2.14 o
   3   3   8        1.34        2.95      0.48 o
   4   3   8      211.68      199.53      3.42 o
   5   3   8      120.55      105.73      2.00 o
   6   3   8       67.42       78.97      1.95 o
   7   3   8      292.22      281.61      6.99 o
   8   3   8      201.75      188.37      4.88 o
   9   3   8       68.28       63.04      2.23 o
  10   3   8        2.91        2.10      1.23 o
  11   3   8        3.01        2.30      1.55 o
 -11   4   8       17.18       15.09      1.86 o
 -10   4   8       37.22       35.79      1.80 o
  -9   4   8       10.68       10.54      1.23 o
  -8   4   8        0.31       -0.24      0.73 o
  -7   4   8       15.78       18.77      1.21 o
  -6   4   8        0.89       -0.15      0.54 o
  -5   4   8      102.28       93.50      1.66 o
  -4   4   8      501.79      478.50      6.04 o
  -3   4   8        0.86        0.46      0.41 o
  -2   4   8      569.76      546.29      6.89 o
  -1   4   8      521.37      481.67      6.21 o
   0   4   8     2004.93     1935.63     22.02 o
   1   4   8       10.08        7.90      0.71 o
   2   4   8       92.89       88.66      1.82 o
   3   4   8       30.83       34.20      1.29 o
   4   4   8      102.50       97.58      2.04 o
   5   4   8        0.83        0.10      0.71 o
   6   4   8       25.42       25.96      2.04 o
   7   4   8        1.66        2.81      0.96 o
   8   4   8      116.86      113.50      3.19 o
   9   4   8        3.17        4.94      1.47 o
  10   4   8       25.45       26.46      2.75 o
  -9   5   8       23.31       27.88      1.99 o
  -8   5   8       55.45       58.35      4.93 o
  -7   5   8        0.02       -1.09      1.09 o
  -6   5   8       74.26       86.61      2.78 o
  -5   5   8       40.89       44.16      2.13 o
  -4   5   8       26.88       30.78      1.61 o
  -3   5   8      220.55      205.55      4.38 o
  -2   5   8        1.12        0.18      0.81 o
  -1   5   8      329.93      313.43      5.31 o
   0   5   8       69.04       62.25      3.00 o
   1   5   8      111.53      110.85      3.09 o
   2   5   8      129.84      120.39      3.18 o
   3   5   8        0.01        0.83      0.82 o
   4   5   8       73.22       71.56      2.57 o
   5   5   8       27.28       17.77      3.54 o
   6   5   8        7.95        6.38      1.76 o
   7   5   8       48.50       59.30      3.27 o
   8   5   8        1.95        2.80      2.82 o
  -7   6   8       47.42       54.29      4.08 o
  -6   6   8        0.12       -0.86      4.75 o
  -5   6   8       13.82       16.41      2.90 o
  -4   6   8        3.78        1.37      1.88 o
  -3   6   8        5.09        6.98      1.71 o
  -2   6   8        3.75        2.74      1.42 o
  -1   6   8        0.11        1.60      1.42 o
   0   6   8        1.77        1.24      2.10 o
   1   6   8        6.38        4.94      1.46 o
   2   6   8        5.67        5.47      1.57 o
   3   6   8       25.01       24.59      2.68 o
   4   6   8       13.79       15.25      3.62 o
   5   6   8        0.54       -0.97      2.58 o
   6   6   8       82.76       92.44      4.78 o
  -3   7   8        0.03        1.27      2.09 o
  -2   7   8        2.60        3.56      1.77 o
  -1   7   8        1.22        2.19      1.70 o
   0   7   8        5.80        6.98      1.84 o
   1   7   8        6.18       11.32      2.01 o
   2   7   8        1.25        0.97      1.99 o
 -13   1   9        3.07       -1.30      1.90 o
 -12   1   9        0.05       -0.56      1.37 o
 -11   1   9       40.18       43.00      5.23 o
 -10   1   9        0.06       -0.52      0.52 o
  -9   1   9       22.00       26.61      1.16 o
  -8   1   9       62.10       47.09      1.12 o
  -7   1   9        1.01        2.52      0.41 o
  -6   1   9      448.80      431.33      4.92 o
  -5   1   9      122.43      149.32      1.81 o
  -4   1   9        2.83        1.64      0.23 o
  -3   1   9     3317.96     3592.69     34.63 o
  -2   1   9      822.07      866.94      9.84 o
  -1   1   9       42.94       60.27      1.15 o
   0   1   9      234.89      256.94      3.11 o
   1   1   9       23.57       24.16      0.54 o
   2   1   9       81.90      104.25      1.57 o
   3   1   9      109.23      107.93      1.48 o
   4   1   9        8.85       16.33      0.56 o
   5   1   9       45.49       37.17      0.86 o
   6   1   9      300.02      289.89      3.70 o
   7   1   9       33.32       29.00      1.02 o
   8   1   9       73.19       68.43      1.73 o
   9   1   9      138.85      146.00      2.93 o
  10   1   9       62.21       56.96      2.05 o
  11   1   9       22.67       26.57      2.73 o
  12   1   9        0.54        1.02      2.98 o
 -12   2   9        0.04       -1.51      1.51 o
 -11   2   9        0.63       -0.40      1.21 o
 -10   2   9       57.90       60.33      1.80 o
  -9   2   9       23.17       22.58      1.17 o
  -8   2   9        9.84        9.27      0.89 o
  -7   2   9      526.69      512.94      6.41 o
  -6   2   9      166.02      161.07      2.26 o
  -5   2   9      865.84      887.46      8.59 o
  -4   2   9      166.01      160.39      1.87 o
  -3   2   9      425.39      415.01      4.39 o
  -2   2   9      369.30      382.40      4.38 o
  -1   2   9        1.44        3.49      0.44 o
   0   2   9      339.89      349.31      4.67 o
   1   2   9      952.43     1033.36     12.66 o
   2   2   9     2309.72     2386.18     28.41 o
   3   2   9        6.89       13.99      0.69 o
   4   2   9      102.32       90.88      1.63 o
   5   2   9      455.14      441.57      5.02 o
   6   2   9      170.04      152.08      2.34 o
   7   2   9      142.12      136.06      2.71 o
   8   2   9       18.44       21.63      1.18 o
   9   2   9       18.53       19.00      1.18 o
  10   2   9      108.45      112.81      4.32 o
  11   2   9        0.22        0.38      1.65 o
  12   2   9        9.87        9.58      2.28 o
 -12   3   9        7.13        6.74      1.94 o
 -11   3   9        3.99        6.44      1.59 o
 -10   3   9        3.19       -0.10      0.84 o
  -9   3   9       77.60       82.12      1.98 o
  -8   3   9       10.40       11.65      0.88 o
  -7   3   9      144.12      150.80      2.50 o
  -6   3   9      183.04      177.49      2.73 o
  -5   3   9        0.76        0.85      0.42 o
  -4   3   9      241.35      231.06      2.63 o
  -3   3   9      560.81      555.77      6.24 o
  -2   3   9      560.15      522.15      5.90 o
  -1   3   9      625.73      632.90      7.62 o
   0   3   9       41.19       45.12      1.16 o
   1   3   9      699.86      684.35      8.80 o
   2   3   9      501.96      497.15      6.61 o
   3   3   9      258.01      257.05      3.79 o
   4   3   9      727.46      688.18      9.65 o
   5   3   9       35.75       30.29      1.19 o
   6   3   9      197.83      209.38      3.71 o
   7   3   9        2.89        2.73      0.84 o
   8   3   9       18.90       20.42      1.45 o
   9   3   9       49.96       52.72      2.13 o
  10   3   9        1.56        2.76      1.49 o
  11   3   9        5.47        4.25      1.70 o
 -11   4   9       10.16       15.57      5.96 o
 -10   4   9        6.17        7.18      1.09 o
  -9   4   9        0.09       -0.31      0.80 o
  -8   4   9        2.74        6.02      0.90 o
  -7   4   9        5.52        5.41      1.39 o
  -6   4   9       39.55       37.06      1.34 o
  -5   4   9       57.00       65.10      1.38 o
  -4   4   9       71.31       74.34      1.59 o
  -3   4   9        3.36        2.53      0.48 o
  -2   4   9       51.39       54.18      1.46 o
  -1   4   9        9.71       11.90      0.96 o
   0   4   9      359.86      332.88      4.61 o
   1   4   9       22.53       23.94      1.33 o
   2   4   9      137.38      133.69      2.38 o
   3   4   9       75.67       75.16      2.02 o
   4   4   9       40.92       36.55      1.77 o
   5   4   9        6.57        5.69      1.05 o
   6   4   9       26.37       21.78      1.95 o
   7   4   9        0.10       -0.14      0.88 o
   8   4   9        0.03        1.88      1.06 o
   9   4   9        5.58        7.12      1.46 o
  10   4   9        5.60        4.59      1.82 o
  -9   5   9        5.17        3.97      1.52 o
  -8   5   9        1.46        1.32      1.10 o
  -7   5   9        0.32       -0.94      0.94 o
  -6   5   9       78.45       67.51      2.48 o
  -5   5   9       65.65       62.44      2.12 o
  -4   5   9        8.25        7.51      1.00 o
  -3   5   9        9.24        9.69      1.58 o
  -2   5   9        8.84       12.98      1.29 o
  -1   5   9        6.11        4.60      1.05 o
   0   5   9      132.43      121.02      2.91 o
   1   5   9       86.44       86.70      2.70 o
   2   5   9       37.45       40.23      4.09 o
   3   5   9       50.93       55.48      2.28 o
   4   5   9       10.48        7.49      1.26 o
   5   5   9       25.50       22.82      2.00 o
   6   5   9       64.27       62.57      3.00 o
   7   5   9       23.56       24.33      2.77 o
   8   5   9        1.87       -1.51      1.51 o
  -7   6   9       27.81       32.14      3.78 o
  -6   6   9        6.79        6.07      2.15 o
  -5   6   9        9.81       11.12      2.50 o
  -4   6   9       24.76       24.11      2.95 o
  -3   6   9       45.14       51.65      3.31 o
  -2   6   9       75.13       75.34      3.28 o
  -1   6   9       29.07       30.71      2.34 o
   0   6   9       22.14       25.35      2.27 o
   1   6   9        5.15        4.10      1.54 o
   2   6   9       54.43       66.13      3.09 o
   3   6   9       10.27       10.89      2.82 o
   4   6   9       42.79       41.12      5.23 o
   5   6   9       36.85       48.94      5.31 o
   6   6   9       10.02       16.50      2.50 o
  -2   7   9        4.24        2.41      1.75 o
  -1   7   9       33.91       32.60      3.20 o
   0   7   9        1.29        1.51      1.62 o
   1   7   9       47.01       48.68      5.64 o
 -13   0  10       10.67       12.88      4.19 o
 -12   0  10       27.78       17.71      4.35 o
 -11   0  10       33.41       40.56      3.28 o
 -10   0  10        0.70        0.89      0.79 o
  -9   0  10      258.10      223.38      4.99 o
  -8   0  10        4.45        6.77      0.86 o
  -7   0  10       34.38       41.75      1.37 o
  -6   0  10       32.41       26.28      1.09 o
  -5   0  10     1512.72     1666.20     28.09 o
  -4   0  10      668.77      659.61     10.03 o
  -3   0  10      789.70      747.29     14.66 o
  -2   0  10       46.02       47.94      1.21 o
  -1   0  10     1654.62     1512.50     44.05 o
   0   0  10      394.79      473.60      8.45 o
   1   0  10      125.66      122.53      2.66 o
   2   0  10       75.13       66.43      1.45 o
   3   0  10     1308.21     1400.13     20.34 o
   4   0  10     1513.73     1524.99     22.16 o
   5   0  10      215.79      229.88      5.60 o
   6   0  10      358.98      352.49      6.82 o
   7   0  10      621.96      568.50     10.53 o
   8   0  10      123.71      117.57      3.64 o
   9   0  10        2.26        1.85      0.95 o
  10   0  10      113.69      106.87      5.96 o
  11   0  10        0.14       -1.93      1.93 o
  12   0  10        4.49        2.74      2.74 o
 -13   1  10       16.51       16.39      2.28 o
 -12   1  10       24.63       29.92      2.53 o
 -11   1  10       12.16       10.49      1.64 o
 -10   1  10       36.06       37.90      1.38 o
  -9   1  10      167.43      160.09      3.05 o
  -8   1  10       16.69       14.90      0.71 o
  -7   1  10      440.09      430.31      5.39 o
  -6   1  10      105.42      118.95      2.40 o
  -5   1  10       28.63       22.62      0.59 o
  -4   1  10      837.96      956.16      9.04 o
  -3   1  10       46.39       45.60      0.85 o
  -2   1  10      828.69      845.28      9.64 o
  -1   1  10     1514.94     1593.08     19.07 o
   0   1  10     1216.02     1291.72     14.23 o
   1   1  10     1696.29     1789.95     19.58 o
   2   1  10      308.52      339.05      4.07 o
   3   1  10     2164.08     2320.90     24.91 o
   4   1  10       18.12       16.63      0.60 o
   5   1  10       98.03       86.18      1.35 o
   6   1  10      156.41      149.99      2.21 o
   7   1  10        9.98        9.85      0.69 o
   8   1  10      370.56      347.63      5.41 o
   9   1  10       14.00       13.60      1.12 o
  10   1  10       42.73       41.48      1.88 o
  11   1  10        6.65        9.27      2.10 o
  12   1  10        2.59        4.57      1.99 o
 -12   2  10        2.00        0.49      1.43 o
 -11   2  10       12.90       14.75      1.38 o
 -10   2  10        0.04        0.07      0.63 o
  -9   2  10        5.13        5.47      0.78 o
  -8   2  10       63.87       54.52      1.63 o
  -7   2  10      103.93       93.69      1.92 o
  -6   2  10       33.79       29.88      0.81 o
  -5   2  10      135.76      148.49      1.67 o
  -4   2  10      247.92      270.12      2.89 o
  -3   2  10       24.32       16.68      0.48 o
  -2   2  10      181.84      175.21      2.43 o
  -1   2  10      193.25      217.83      3.17 o
   0   2  10      400.87      436.05      5.73 o
   1   2  10       81.39       87.76      1.65 o
   2   2  10      237.01      243.35      2.94 o
   3   2  10      220.67      233.64      3.36 o
   4   2  10       14.11       16.14      0.86 o
   5   2  10       64.50       69.85      1.58 o
   6   2  10        7.63        8.10      0.62 o
   7   2  10        9.84       14.07      0.98 o
   8   2  10       57.37       51.21      1.68 o
   9   2  10       15.72       16.28      1.16 o
  10   2  10       23.06       25.98      2.00 o
  11   2  10        4.24       -0.29      1.65 o
 -12   3  10       22.71       27.92      2.27 o
 -11   3  10       11.54       14.03      1.71 o
 -10   3  10        3.90        3.52      1.00 o
  -9   3  10       46.70       48.34      1.58 o
  -8   3  10       65.53       59.89      1.67 o
  -7   3  10        4.48        5.25      0.64 o
  -6   3  10      418.48      409.52      5.30 o
  -5   3  10      240.92      232.00      2.55 o
  -4   3  10      166.70      161.43      1.99 o
  -3   3  10       56.14       57.68      1.28 o
  -2   3  10       19.39       21.22      1.31 o
  -1   3  10       50.61       42.39      1.15 o
   0   3  10        9.60        8.16      0.62 o
   1   3  10       56.86       71.34      1.60 o
   2   3  10        5.16        3.49      0.66 o
   3   3  10       54.98       58.83      1.44 o
   4   3  10        0.15        1.23      0.59 o
   5   3  10       99.93      106.73      2.28 o
   6   3  10       42.76       44.95      1.75 o
   7   3  10       22.35       23.26      1.51 o
   8   3  10        3.49        3.69      0.97 o
   9   3  10        1.07       -0.52      0.85 o
  10   3  10        1.58        3.32      1.58 o
  11   3  10        0.72       -0.99      1.51 o
 -11   4  10       21.41       31.94      4.91 o
 -10   4  10        2.34        4.84      1.19 o
  -9   4  10        8.86        9.47      1.33 o
  -8   4  10       75.94       70.81      2.17 o
  -7   4  10       10.07        8.32      0.97 o
  -6   4  10        6.70        7.55      0.78 o
  -5   4  10      457.15      426.94      5.54 o
  -4   4  10       65.75       62.81      1.38 o
  -3   4  10      155.70      146.84      2.64 o
  -2   4  10      299.58      286.55      3.71 o
  -1   4  10      404.03      371.18      5.05 o
   0   4  10       23.64       22.23      1.75 o
   1   4  10        1.37        0.42      0.52 o
   2   4  10      424.84      412.12      6.69 o
   3   4  10        4.52        5.90      0.85 o
   4   4  10      221.90      225.68      4.07 o
   5   4  10       95.81       87.03      2.57 o
   6   4  10       87.90       82.34      3.00 o
   7   4  10       41.68       41.79      2.17 o
   8   4  10        0.60       -0.70      0.96 o
   9   4  10       35.94       37.73      2.91 o
  10   4  10        0.49       -2.07      3.22 o
  -9   5  10        1.13        1.03      2.15 o
  -8   5  10        7.10        5.30      1.98 o
  -7   5  10        2.68        0.63      1.32 o
  -6   5  10        0.06        0.64      0.91 o
  -5   5  10       25.13       25.93      1.54 o
  -4   5  10        8.57        8.42      2.18 o
  -3   5  10        0.05       -0.13      0.87 o
  -2   5  10       79.71       75.55      3.08 o
  -1   5  10       20.35       19.10      1.41 o
   0   5  10       22.08       25.73      1.70 o
   1   5  10      225.27      205.15      4.51 o
   2   5  10       22.46       24.38      1.70 o
   3   5  10      169.41      167.86      4.47 o
   4   5  10       23.48       25.87      2.07 o
   5   5  10      101.47       99.15      3.55 o
   6   5  10       29.16       33.19      2.44 o
   7   5  10        3.65        2.51      1.45 o
   8   5  10       24.03       26.75      5.63 o
  -7   6  10        0.16        0.14      2.41 o
  -6   6  10        0.01        0.00      4.67 o
  -5   6  10        1.02        3.10      1.93 o
  -4   6  10        0.13        1.67      1.97 o
  -3   6  10       21.87       19.06      2.14 o
  -2   6  10        3.18        2.55      1.53 o
  -1   6  10       14.54       15.17      2.06 o
   0   6  10        2.88       -0.64      1.26 o
   1   6  10        1.16        0.91      1.95 o
   2   6  10       30.98       31.98      3.33 o
   3   6  10       10.97        7.89      2.16 o
   4   6  10        1.82        4.02      1.99 o
   5   6  10       75.14       69.06      6.60 o
   6   6  10       23.73       22.92      2.95 o
  -2   7  10        0.50        0.27      1.62 o
  -1   7  10        2.11        4.06      3.67 o
   0   7  10       10.81       11.23      2.13 o
   1   7  10        5.40        8.16      2.90 o
 -13   1  11       13.02       13.95      2.22 o
 -12   1  11        0.51        1.96      1.50 o
 -11   1  11       14.19       17.71      1.43 o
 -10   1  11        3.60        5.61      0.77 o
  -9   1  11       58.81       49.19      1.55 o
  -8   1  11       11.33       11.09      0.66 o
  -7   1  11      532.14      496.83      6.67 o
  -6   1  11       19.37       19.59      1.10 o
  -5   1  11      476.10      437.22      4.57 o
  -4   1  11      116.34      126.52      1.72 o
  -3   1  11     1143.09     1233.40     13.03 o
  -2   1  11       16.89       11.31      0.72 o
  -1   1  11      346.30      369.41      5.18 o
   0   1  11        9.01       23.58      0.75 o
   1   1  11       10.96        7.47      0.41 o
   2   1  11       68.91       64.20      1.23 o
   3   1  11      301.96      286.91      3.35 o
   4   1  11        5.81        6.95      0.44 o
   5   1  11      365.07      341.17      3.97 o
   6   1  11      345.40      339.09      4.31 o
   7   1  11      218.96      200.51      3.17 o
   8   1  11      150.92      143.15      2.80 o
   9   1  11       23.92       22.69      1.20 o
  10   1  11       43.43       40.50      1.93 o
  11   1  11       40.37       39.32      3.24 o
  12   1  11        0.92        1.85      1.82 o
 -12   2  11        0.19       -0.98      1.63 o
 -11   2  11       36.51       37.44      2.00 o
 -10   2  11        1.75       -0.13      0.68 o
  -9   2  11       33.22       31.67      1.38 o
  -8   2  11      177.74      176.43      3.31 o
  -7   2  11      208.57      196.94      3.18 o
  -6   2  11       47.67       41.10      1.18 o
  -5   2  11      134.62      140.72      1.70 o
  -4   2  11       41.60       55.12      0.91 o
  -3   2  11      142.04      115.91      1.45 o
  -2   2  11       20.00       27.29      0.75 o
  -1   2  11     1679.35     1733.30     20.88 o
   0   2  11       10.51       13.03      0.69 o
   1   2  11     2092.84     2198.97     24.62 o
   2   2  11       43.14       41.01      0.87 o
   3   2  11      472.57      473.71      5.67 o
   4   2  11      379.81      355.44      4.78 o
   5   2  11      104.97      102.97      1.65 o
   6   2  11      544.93      519.67      6.85 o
   7   2  11      309.49      308.24      4.99 o
   8   2  11       22.42       23.92      1.29 o
   9   2  11      187.64      180.68      4.16 o
  10   2  11        1.12        1.34      0.99 o
  11   2  11       29.21       30.73      3.12 o
 -11   3  11        4.76        2.76      1.32 o
 -10   3  11       83.27       79.59      3.41 o
  -9   3  11        2.92        2.40      0.80 o
  -8   3  11      124.25      122.05      2.48 o
  -7   3  11        3.44        2.69      0.70 o
  -6   3  11      103.45      102.74      1.78 o
  -5   3  11       30.82       27.37      0.82 o
  -4   3  11        1.57        1.29      0.30 o
  -3   3  11       21.82       21.17      0.63 o
  -2   3  11      211.08      204.86      2.66 o
  -1   3  11       31.38       24.27      0.93 o
   0   3  11      605.06      603.85      7.92 o
   1   3  11      511.84      508.66      6.83 o
   2   3  11     1022.84     1000.64     12.53 o
   3   3  11      272.06      260.92      3.90 o
   4   3  11      392.61      372.08      5.71 o
   5   3  11      134.62      133.80      3.03 o
   6   3  11        1.05        1.51      0.81 o
   7   3  11       26.54       30.09      1.70 o
   8   3  11       77.23       77.75      2.48 o
   9   3  11        0.57        0.46      0.91 o
  10   3  11       31.50       28.49      3.70 o
 -10   4  11        1.17        2.48      1.96 o
  -9   4  11       15.12       12.74      1.41 o
  -8   4  11        0.36       -0.14      1.21 o
  -7   4  11        0.02       -0.23      0.81 o
  -6   4  11       15.67       20.43      1.29 o
  -5   4  11       30.35       28.36      1.30 o
  -4   4  11       16.01       13.82      0.96 o
  -3   4  11       33.22       29.21      1.31 o
  -2   4  11      153.16      140.43      2.52 o
  -1   4  11      257.66      247.17      3.72 o
   0   4  11      170.48      162.66      2.77 o
   1   4  11        3.44        2.27      0.58 o
   2   4  11        1.13        2.40      0.73 o
   3   4  11      150.85      146.20      4.25 o
   4   4  11        0.36        1.47      0.87 o
   5   4  11       28.54       31.49      1.75 o
   6   4  11        2.22        2.53      2.10 o
   7   4  11        2.01        1.97      1.04 o
   8   4  11        0.11        0.88      1.02 o
   9   4  11        9.06       13.31      1.80 o
  -9   5  11        1.13        0.06      1.39 o
  -8   5  11        4.53        6.35      1.62 o
  -7   5  11        8.74        6.30      1.54 o
  -6   5  11       19.97       21.23      2.03 o
  -5   5  11       27.24       21.34      1.94 o
  -4   5  11        1.82        3.15      1.01 o
  -3   5  11      112.82      105.81      3.04 o
  -2   5  11       32.98       38.09      2.53 o
  -1   5  11       20.05       18.08      1.36 o
   0   5  11      233.49      241.92      5.09 o
   1   5  11       24.35       24.89      1.75 o
   2   5  11      221.22      210.78      4.62 o
   3   5  11        0.26        1.38      1.00 o
   4   5  11       34.50       39.85      2.63 o
   5   5  11        9.72        8.60      1.63 o
   6   5  11        0.78        0.66      1.93 o
   7   5  11        1.88        3.92      1.55 o
   8   5  11        5.49        6.80      2.10 o
  -7   6  11       19.60       25.69      3.16 o
  -6   6  11       14.90       19.03      2.86 o
  -5   6  11        0.71       -1.29      1.71 o
  -4   6  11       11.32       16.02      3.70 o
  -3   6  11       19.40       22.54      4.02 o
  -2   6  11        3.12        5.19      1.57 o
  -1   6  11       15.88       15.22      1.97 o
   0   6  11       13.48        9.28      1.79 o
   1   6  11       77.15       79.45      3.38 o
   2   6  11       37.18       36.22      3.79 o
   3   6  11       66.82       69.04      4.26 o
   4   6  11        5.10        2.76      2.66 o
   5   6  11        0.04        1.61      2.90 o
 -13   0  12       24.23       36.70      5.96 o
 -12   0  12      190.39      223.42     11.75 o
 -11   0  12       66.29       77.59      6.44 o
 -10   0  12       90.87       86.90      7.24 o
  -9   0  12       22.02       29.31      1.98 o
  -8   0  12       19.56       20.08      1.29 o
  -7   0  12        1.68        0.38      0.90 o
  -6   0  12      109.91      101.75      2.88 o
  -5   0  12        7.14        9.28      0.79 o
  -4   0  12      405.96      352.84      5.75 o
  -3   0  12       10.18        9.24      0.77 o
  -2   0  12       29.38       39.59      1.16 o
  -1   0  12      351.58      355.90      9.95 o
   0   0  12      559.95      571.55     10.21 o
   1   0  12        2.62        0.63      0.60 o
   2   0  12       96.79      109.19      1.92 o
   3   0  12     1793.42     1677.02     24.33 o
   4   0  12      611.14      608.43      9.34 o
   5   0  12     1041.68     1053.49     17.10 o
   6   0  12      217.09      197.48      4.35 o
   7   0  12       19.94       20.27      1.41 o
   8   0  12       45.94       46.35      2.32 o
   9   0  12       63.05       65.42      2.82 o
  10   0  12        4.57        9.07      1.77 o
  11   0  12      108.99      117.17      6.76 o
 -12   1  12        4.83        1.80      1.56 o
 -11   1  12       95.40       94.57      2.88 o
 -10   1  12       31.40       31.77      1.40 o
  -9   1  12       77.85       74.32      1.94 o
  -8   1  12       66.62       60.17      1.54 o
  -7   1  12      275.64      248.07      3.75 o
  -6   1  12       76.02       78.70      1.70 o
  -5   1  12      304.69      317.91      3.49 o
  -4   1  12      205.23      202.52      2.54 o
  -3   1  12      455.29      469.82      5.26 o
  -2   1  12        0.85        1.02      0.31 o
  -1   1  12      567.50      572.53      6.78 o
   0   1  12      292.78      332.31      4.05 o
   1   1  12       11.17        6.08      0.45 o
   2   1  12      119.55      100.71      1.69 o
   3   1  12        4.65        4.39      0.40 o
   4   1  12      255.81      237.57      2.93 o
   5   1  12      665.08      630.24      6.90 o
   6   1  12       62.54       68.95      1.54 o
   7   1  12      340.51      325.44      5.45 o
   8   1  12        0.89        0.87      0.61 o
   9   1  12       34.50       35.97      1.52 o
  10   1  12        9.22        7.74      1.17 o
  11   1  12        3.83        4.35      1.74 o
 -12   2  12       12.58       17.69      2.12 o
 -11   2  12        4.19        5.62      1.18 o
 -10   2  12        0.39        0.40      0.72 o
  -9   2  12        0.11       -0.32      0.63 o
  -8   2  12       16.50       14.42      1.01 o
  -7   2  12       79.28       81.79      1.83 o
  -6   2  12      106.72      103.07      1.63 o
  -5   2  12      384.88      391.59      4.24 o
  -4   2  12      254.17      247.74      2.71 o
  -3   2  12        8.61        6.57      0.44 o
  -2   2  12       50.75       55.67      1.11 o
  -1   2  12      271.84      277.36      3.96 o
   0   2  12      343.61      364.11      4.54 o
   1   2  12       18.68       25.04      0.76 o
   2   2  12      753.64      774.35      8.36 o
   3   2  12        9.50        7.77      0.52 o
   4   2  12      166.20      172.60      2.70 o
   5   2  12        3.18        1.65      0.42 o
   6   2  12      170.90      163.72      3.08 o
   7   2  12        2.51        3.35      0.71 o
   8   2  12       31.76       32.61      2.05 o
   9   2  12       67.19       64.89      2.03 o
  10   2  12        0.75        1.50      1.03 o
  11   2  12        4.53        3.69      1.32 o
 -11   3  12       15.85       14.94      1.80 o
 -10   3  12       34.75       31.32      1.75 o
  -9   3  12        3.80        5.42      0.88 o
  -8   3  12        8.48        9.87      1.07 o
  -7   3  12      202.05      175.05      3.02 o
  -6   3  12        0.07       -0.02      0.44 o
  -5   3  12       64.27       60.14      1.14 o
  -4   3  12       94.21       88.71      1.39 o
  -3   3  12      106.59       98.91      1.68 o
  -2   3  12       73.87       75.84      1.58 o
  -1   3  12        8.40        6.13      0.59 o
   0   3  12      154.41      151.10      2.65 o
   1   3  12      261.69      244.42      3.77 o
   2   3  12       22.63       22.51      1.05 o
   3   3  12      621.19      618.88      8.12 o
   4   3  12      271.28      274.64      4.97 o
   5   3  12        1.89        1.72      0.76 o
   6   3  12        0.51       -0.76      0.76 o
   7   3  12       35.74       36.53      1.89 o
   8   3  12       16.32       15.25      1.41 o
   9   3  12        6.34        8.62      1.20 o
  10   3  12        1.65        0.43      1.58 o
 -10   4  12       43.61       46.34      2.69 o
  -9   4  12       26.35       29.86      2.45 o
  -8   4  12        1.71        1.41      1.81 o
  -7   4  12       18.14       25.49      1.63 o
  -6   4  12      106.12       96.08      2.72 o
  -5   4  12       17.08       20.88      1.06 o
  -4   4  12      297.43      280.21      5.48 o
  -3   4  12      155.60      144.56      3.05 o
  -2   4  12      185.27      181.34      3.28 o
  -1   4  12       35.65       36.16      1.33 o
   0   4  12       63.18       61.15      1.62 o
   1   4  12       62.44       62.67      1.77 o
   2   4  12       84.63       78.78      2.16 o
   3   4  12      172.37      174.40      3.48 o
   4   4  12      383.37      374.80      7.75 o
   5   4  12      190.60      198.50      4.95 o
   6   4  12       96.73       87.18      3.16 o
   7   4  12        7.22        6.15      1.20 o
   8   4  12      116.41      126.58      3.57 o
   9   4  12       13.48       15.37      1.85 o
  -9   5  12       52.81       58.20      3.27 o
  -8   5  12        1.12       -0.38      1.41 o
  -7   5  12        0.17       -0.21      1.32 o
  -6   5  12       16.30       18.83      2.00 o
  -5   5  12        4.17        1.62      1.52 o
  -4   5  12        2.17        1.58      1.23 o
  -3   5  12      132.39      128.23      3.72 o
  -2   5  12        0.15        0.15      1.02 o
  -1   5  12       30.11       32.03      1.92 o
   0   5  12       53.76       58.59      2.77 o
   1   5  12        0.10       -0.82      0.98 o
   2   5  12       25.60       31.75      3.73 o
   3   5  12      139.79      136.48      3.60 o
   4   5  12       62.86       61.27      3.01 o
   5   5  12       71.35       69.64      3.14 o
   6   5  12        3.93        4.29      1.52 o
   7   5  12       81.96       87.22      3.65 o
   8   5  12        2.73        4.22      1.89 o
  -6   6  12        0.73       -1.37      1.81 o
  -5   6  12       13.18       17.16      5.23 o
  -4   6  12        0.10       -0.32      1.82 o
  -3   6  12        2.65        0.86      1.49 o
  -2   6  12       18.14       17.76      3.88 o
  -1   6  12        1.26        0.18      1.44 o
   0   6  12       11.35       12.45      1.85 o
   1   6  12       20.76       17.84      2.13 o
   2   6  12       11.71       11.21      1.83 o
   3   6  12        2.91        4.75      2.04 o
   4   6  12        7.43        3.25      1.99 o
   5   6  12        0.40        1.13      2.58 o
 -12   1  13       19.13       18.53      3.00 o
 -11   1  13        7.50        9.85      1.48 o
 -10   1  13        0.13       -0.81      0.90 o
  -9   1  13       13.43       14.76      1.07 o
  -8   1  13       90.14       75.00      1.94 o
  -7   1  13        0.03        0.68      0.56 o
  -6   1  13      760.54      709.23      8.87 o
  -5   1  13       72.02       72.91      1.14 o
  -4   1  13      204.71      200.00      2.55 o
  -3   1  13      365.32      346.25      4.04 o
  -2   1  13      511.34      548.21      6.55 o
  -1   1  13      170.81      146.54      2.16 o
   0   1  13      273.17      282.89      3.55 o
   1   1  13      749.40      752.97      9.24 o
   2   1  13      181.83      195.90      2.85 o
   3   1  13        1.15        1.42      0.36 o
   4   1  13       21.58       23.41      0.78 o
   5   1  13      484.24      485.11      5.47 o
   6   1  13        1.61        1.93      0.58 o
   7   1  13       69.61       69.25      1.81 o
   8   1  13        6.25        4.49      0.73 o
   9   1  13      144.94      147.06      3.03 o
  10   1  13       39.37       43.77      2.02 o
  11   1  13       23.23       24.42      2.89 o
 -12   2  13       25.20       25.25      2.74 o
 -11   2  13        0.78        0.99      1.09 o
 -10   2  13      112.26      115.11      2.67 o
  -9   2  13       31.46       33.62      1.49 o
  -8   2  13       35.21       37.83      1.45 o
  -7   2  13      411.50      397.91      5.64 o
  -6   2  13      224.08      199.96      2.86 o
  -5   2  13      159.44      151.62      1.96 o
  -4   2  13        5.42        5.10      0.44 o
  -3   2  13       31.93       20.60      0.81 o
  -2   2  13      642.96      633.89      8.16 o
  -1   2  13       59.89       58.06      1.37 o
   0   2  13      261.43      270.76      3.93 o
   1   2  13      571.87      578.70      6.92 o
   2   2  13      629.29      620.15      6.82 o
   3   2  13       77.82       78.31      1.44 o
   4   2  13       67.03       66.68      1.49 o
   5   2  13      210.71      207.06      2.80 o
   6   2  13       22.81       25.24      1.26 o
   7   2  13        0.14        1.12      0.65 o
   8   2  13      127.04      122.52      2.74 o
   9   2  13        5.91        8.72      1.00 o
  10   2  13      173.76      179.64      4.26 o
  11   2  13        5.48        6.11      1.42 o
 -11   3  13       14.46       18.79      2.59 o
 -10   3  13       15.34       16.59      1.66 o
  -9   3  13       59.01       55.44      2.09 o
  -8   3  13       49.56       53.18      2.28 o
  -7   3  13      168.63      165.86      2.92 o
  -6   3  13      120.73      119.14      1.99 o
  -5   3  13      219.57      211.85      2.89 o
  -4   3  13       18.25       23.60      0.99 o
  -3   3  13      127.07      140.18      2.15 o
  -2   3  13      204.39      200.71      2.76 o
  -1   3  13        9.18        9.09      0.77 o
   0   3  13      671.55      635.08      8.37 o
   1   3  13      548.70      515.69      6.98 o
   2   3  13      149.19      149.34      2.62 o
   3   3  13      431.53      428.41      5.93 o
   4   3  13        6.82        9.76      1.01 o
   5   3  13        1.12        0.95      0.75 o
   6   3  13        0.09       -0.39      0.84 o
   7   3  13       52.40       52.36      2.18 o
   8   3  13        0.07        0.00      1.02 o
   9   3  13       66.46       69.18      2.55 o
  10   3  13        1.51        1.82      1.58 o
 -10   4  13        0.02        0.86      1.81 o
  -9   4  13        1.01        3.04      2.35 o
  -8   4  13       71.31       72.30      3.14 o
  -7   4  13        6.10        7.52      1.47 o
  -6   4  13       54.84       50.96      3.04 o
  -5   4  13       57.99       62.93      1.64 o
  -4   4  13        1.62        2.26      0.66 o
  -3   4  13        6.00        6.30      0.80 o
  -2   4  13       13.20       14.48      1.82 o
  -1   4  13        0.05       -0.21      0.62 o
   0   4  13       25.36       23.81      1.25 o
   1   4  13       59.47       62.91      2.06 o
   2   4  13       76.27       69.99      2.08 o
   3   4  13      198.84      177.72      3.58 o
   4   4  13        1.37        3.09      0.96 o
   5   4  13       48.95       39.76      2.50 o
   6   4  13       46.98       46.08      2.63 o
   7   4  13        0.02       -0.95      0.98 o
   8   4  13       40.38       47.47      2.81 o
   9   4  13        3.34        2.76      1.56 o
  -9   5  13        7.89       11.57      2.17 o
  -8   5  13       12.52       14.29      2.06 o
  -7   5  13        0.22       -1.36      1.36 o
  -6   5  13       16.54       17.58      2.02 o
  -5   5  13       53.02       46.99      2.88 o
  -4   5  13       52.25       47.82      2.28 o
  -3   5  13       42.22       39.93      2.70 o
  -2   5  13        7.75        8.66      1.32 o
  -1   5  13       28.76       27.90      2.04 o
   0   5  13       39.40       36.37      2.12 o
   1   5  13       36.06       35.83      2.05 o
   2   5  13       53.19       51.62      3.25 o
   3   5  13       20.16       25.15      1.84 o
   4   5  13        9.98        9.28      1.62 o
   5   5  13       23.73       27.97      2.26 o
   6   5  13       28.81       34.07      2.60 o
   7   5  13       57.47       62.50      3.31 o
  -6   6  13       11.14       10.00      2.54 o
  -5   6  13       27.80       28.91      3.25 o
  -4   6  13       11.24       13.67      2.72 o
  -3   6  13       10.70        9.49      1.77 o
  -2   6  13        0.15       -1.42      1.46 o
  -1   6  13       10.75        6.30      1.75 o
   0   6  13       27.27       37.55      4.05 o
   1   6  13       64.06       59.14      2.94 o
   2   6  13       80.90       86.48      5.13 o
   3   6  13        0.04       -1.11      1.46 o
   4   6  13        0.97        2.51      1.64 o
   5   6  13        3.93       -1.93      2.90 o
 -12   0  14        0.84        2.74      2.90 o
 -11   0  14       25.52       29.45      2.36 o
 -10   0  14       83.80       87.64      6.20 o
  -9   0  14       28.40       29.12      2.17 o
  -8   0  14      402.92      432.47     17.87 o
  -7   0  14        7.21       10.68      1.05 o
  -6   0  14      182.68      191.72      5.62 o
  -5   0  14      585.04      577.35      9.11 o
  -4   0  14       31.46       31.61      1.32 o
  -3   0  14     1298.13     1370.29     20.58 o
  -2   0  14      399.60      397.79      7.49 o
  -1   0  14     5135.97     5443.10     90.67 o
   0   0  14      185.23      149.31      3.38 o
   1   0  14      513.96      519.07      9.76 o
   2   0  14      113.01      108.84      2.01 o
   3   0  14      490.10      457.07      6.90 o
   4   0  14       63.99       71.15      1.77 o
   5   0  14        6.78        5.22      0.68 o
   6   0  14      102.55       94.90      2.69 o
   7   0  14      161.41      164.96      4.01 o
   8   0  14        7.81        8.15      1.28 o
   9   0  14      132.98      125.67      4.33 o
  10   0  14      100.21      103.50      6.52 o
  11   0  14        9.47        7.40      2.90 o
 -12   1  14       16.86       19.19      3.01 o
 -11   1  14       10.07       10.94      1.79 o
 -10   1  14       11.87       10.76      1.15 o
  -9   1  14       95.01       85.06      2.47 o
  -8   1  14      152.88      135.49      3.21 o
  -7   1  14       12.10        9.55      0.85 o
  -6   1  14      315.42      303.76      4.20 o
  -5   1  14       68.83       76.26      1.29 o
  -4   1  14      338.37      353.07      4.16 o
  -3   1  14       43.60       49.19      1.09 o
  -2   1  14      502.44      526.33      6.37 o
  -1   1  14       49.36       54.64      1.18 o
   0   1  14       67.32       68.69      1.25 o
   1   1  14      123.41      124.54      2.03 o
   2   1  14      133.90      125.04      2.07 o
   3   1  14        7.63        9.36      0.55 o
   4   1  14      630.78      625.66      6.89 o
   5   1  14        4.34        5.79      0.61 o
   6   1  14       56.68       57.34      1.61 o
   7   1  14        3.23        2.48      0.65 o
   8   1  14       36.49       38.56      1.50 o
   9   1  14        5.80        4.63      0.86 o
  10   1  14       19.51       21.71      1.67 o
  11   1  14       90.65       95.35      8.53 o
 -12   2  14        1.32        0.36      2.09 o
 -11   2  14        0.00        0.92      1.05 o
 -10   2  14       11.22       11.48      1.54 o
  -9   2  14       21.26       21.96      1.30 o
  -8   2  14      102.99       95.86      2.31 o
  -7   2  14        3.15        4.59      0.69 o
  -6   2  14      382.44      375.28      4.78 o
  -5   2  14       95.87       87.85      1.50 o
  -4   2  14       18.62       19.30      0.76 o
  -3   2  14       18.46       25.30      0.91 o
  -2   2  14      105.61      116.31      2.14 o
  -1   2  14        0.80        0.50      0.44 o
   0   2  14       49.13       53.29      1.31 o
   1   2  14       23.31       27.13      1.57 o
   2   2  14      162.07      150.05      2.21 o
   3   2  14      146.36      138.24      2.12 o
   4   2  14       67.43       60.30      1.41 o
   5   2  14       70.64       64.78      1.40 o
   6   2  14        2.06        0.88      0.64 o
   7   2  14        2.10        2.82      0.77 o
   8   2  14        4.30        7.01      0.95 o
   9   2  14        9.58       12.09      1.15 o
  10   2  14        0.00        0.30      0.95 o
  11   2  14        6.40        5.92      1.49 o
 -11   3  14        0.10        2.20      1.81 o
 -10   3  14        0.42        0.17      1.16 o
  -9   3  14       38.40       40.33      2.36 o
  -8   3  14       39.74       41.48      2.42 o
  -7   3  14       33.20       30.48      2.83 o
  -6   3  14       14.49       13.71      0.86 o
  -5   3  14      108.02      108.35      1.96 o
  -4   3  14      355.16      307.44      4.18 o
  -3   3  14       65.27       71.82      2.00 o
  -2   3  14      368.88      336.74      4.20 o
  -1   3  14      586.09      562.42      7.57 o
   0   3  14      594.03      559.64      7.55 o
   1   3  14        7.92        4.26      0.92 o
   2   3  14      322.37      317.43      4.66 o
   3   3  14      309.35      320.10      5.11 o
   4   3  14        0.99        1.26      0.71 o
   5   3  14        0.52       -0.55      0.73 o
   6   3  14      148.89      142.98      3.49 o
   7   3  14        5.99        6.78      1.12 o
   8   3  14       16.12       17.87      1.38 o
   9   3  14        5.25        6.76      1.37 o
  10   3  14       10.80       14.77      1.76 o
 -10   4  14       23.99       23.43      2.14 o
  -9   4  14        0.61        0.98      1.33 o
  -8   4  14       84.28       94.75      3.56 o
  -7   4  14       46.87       39.07      2.51 o
  -6   4  14       12.57       15.20      1.47 o
  -5   4  14      104.09       94.46      2.45 o
  -4   4  14      233.02      215.57      4.53 o
  -3   4  14       40.51       36.13      2.52 o
  -2   4  14       34.21       32.81      1.48 o
  -1   4  14      143.32      136.13      3.01 o
   0   4  14       23.76       26.23      1.45 o
   1   4  14       23.29       18.73      1.23 o
   2   4  14       65.97       68.18      2.11 o
   3   4  14       75.59       71.72      2.37 o
   4   4  14       66.82       71.81      2.39 o
   5   4  14      101.82      103.99      3.49 o
   6   4  14       22.48       25.51      2.14 o
   7   4  14       87.22      101.07      3.20 o
   8   4  14       10.14       10.67      1.65 o
   9   4  14        0.55       -0.09      1.32 o
  -8   5  14        0.48       -0.45      1.56 o
  -7   5  14       32.43       38.06      2.77 o
  -6   5  14        6.14        6.00      1.57 o
  -5   5  14        0.96        0.24      1.29 o
  -4   5  14      152.28      141.51      3.31 o
  -3   5  14        3.14        5.44      1.19 o
  -2   5  14       56.06       59.65      2.51 o
  -1   5  14        1.65        1.20      1.08 o
   0   5  14       28.93       29.98      1.94 o
   1   5  14       10.59        9.77      1.35 o
   2   5  14       22.03       20.87      1.97 o
   3   5  14       17.78       24.53      1.80 o
   4   5  14       29.84       29.85      2.36 o
   5   5  14        7.47       13.42      2.45 o
   6   5  14       86.97       95.02      3.84 o
   7   5  14        8.16        7.65      1.88 o
  -6   6  14        4.15        3.62      2.31 o
  -5   6  14        0.89       -1.81      1.81 o
  -4   6  14       13.47       10.63      2.45 o
  -3   6  14       21.62       19.85      2.25 o
  -2   6  14        0.07       -1.27      1.27 o
  -1   6  14        5.12        4.56      1.77 o
   0   6  14        3.96        5.92      1.54 o
   1   6  14        7.05        8.92      1.59 o
   2   6  14        2.04        3.27      1.42 o
   3   6  14        7.95       10.22      1.95 o
   4   6  14       10.21       15.33      2.23 o
 -12   1  15        7.75       12.27      2.66 o
 -11   1  15       12.95       20.58      1.53 o
 -10   1  15       13.17       13.81      1.24 o
  -9   1  15        5.64        5.30      0.91 o
  -8   1  15       29.74       27.89      1.57 o
  -7   1  15      110.05      102.95      3.62 o
  -6   1  15      279.24      285.85      4.93 o
  -5   1  15       26.79       23.34      0.76 o
  -4   1  15        4.94        5.66      0.57 o
  -3   1  15      209.89      205.75      2.91 o
  -2   1  15       92.06       75.55      1.45 o
  -1   1  15       25.16       26.85      0.86 o
   0   1  15      743.26      741.51      8.05 o
   1   1  15      128.73      127.10      2.10 o
   2   1  15      408.44      403.40      5.33 o
   3   1  15       60.57       58.60      1.22 o
   4   1  15       62.69       56.52      1.17 o
   5   1  15      135.76      134.96      2.14 o
   6   1  15        1.26        3.14      0.67 o
   7   1  15       75.73       70.93      2.04 o
   8   1  15       59.71       65.67      1.91 o
   9   1  15        5.49        8.85      1.06 o
  10   1  15       50.52       54.42      2.57 o
  11   1  15       13.88       18.33      2.62 o
 -12   2  15        1.07        1.51      1.61 o
 -11   2  15       50.46       52.58      4.24 o
 -10   2  15        0.12       -0.02      0.81 o
  -9   2  15        2.45        2.20      0.83 o
  -8   2  15      187.31      180.94      4.75 o
  -7   2  15       44.83       43.26      1.67 o
  -6   2  15      254.79      257.39      3.76 o
  -5   2  15        4.27        5.17      0.59 o
  -4   2  15      367.15      355.64      4.34 o
  -3   2  15      198.65      198.16      2.91 o
  -2   2  15      464.19      460.30      5.80 o
  -1   2  15       94.35       82.52      1.75 o
   0   2  15       36.54       32.37      1.08 o
   1   2  15      195.64      190.55      3.05 o
   2   2  15      162.17      148.38      2.52 o
   3   2  15      136.08      133.67      2.11 o
   4   2  15      102.43      104.94      1.87 o
   5   2  15       61.46       54.15      1.35 o
   6   2  15       48.08       54.36      1.72 o
   7   2  15       28.16       33.23      1.95 o
   8   2  15        0.66        1.25      0.84 o
   9   2  15      138.52      150.83      3.31 o
  10   2  15       10.94       12.91      1.39 o
 -11   3  15        1.56        1.01      1.33 o
 -10   3  15       41.56       50.08      2.62 o
  -9   3  15       40.00       42.01      2.43 o
  -8   3  15        1.85        3.40      1.03 o
  -7   3  15      259.09      256.01      5.19 o
  -6   3  15       31.12       28.54      1.13 o
  -5   3  15      232.95      247.49      4.30 o
  -4   3  15      104.15       99.05      1.88 o
  -3   3  15       65.35       71.40      1.52 o
  -2   3  15      261.67      242.00      3.22 o
  -1   3  15       10.02        9.99      0.88 o
   0   3  15      413.34      395.18      7.10 o
   1   3  15       25.40       23.91      1.10 o
   2   3  15       52.81       60.60      1.60 o
   3   3  15        1.26        1.65      0.80 o
   4   3  15       84.76       78.94      2.30 o
   5   3  15        1.36        3.55      0.91 o
   6   3  15      114.14      112.67      3.09 o
   7   3  15        4.45        4.03      0.90 o
   8   3  15       53.59       51.65      2.06 o
   9   3  15       12.69       13.82      1.76 o
  10   3  15       22.25       25.05      2.08 o
 -10   4  15        2.48        1.02      1.42 o
  -9   4  15       18.28       26.66      3.02 o
  -8   4  15       10.87       10.21      1.69 o
  -7   4  15        0.18       -0.07      1.17 o
  -6   4  15       49.05       47.21      2.28 o
  -5   4  15        0.87        1.38      0.81 o
  -4   4  15       41.56       36.46      1.88 o
  -3   4  15        0.65        0.56      0.73 o
  -2   4  15       93.49       92.70      2.27 o
  -1   4  15        3.21        2.75      0.85 o
   0   4  15        6.99        5.05      0.90 o
   1   4  15        5.36        3.17      0.87 o
   2   4  15      154.02      143.21      3.52 o
   3   4  15        2.68        3.87      1.06 o
   4   4  15       22.36       20.51      2.60 o
   5   4  15        0.03        0.13      1.52 o
   6   4  15       11.34       13.40      1.76 o
   7   4  15        7.37        5.41      1.31 o
   8   4  15       25.51       27.36      2.30 o
  -8   5  15        3.50        4.53      1.78 o
  -7   5  15       14.39       16.71      2.10 o
  -6   5  15       13.00       13.83      1.97 o
  -5   5  15        0.80        2.36      1.37 o
  -4   5  15       47.45       40.46      2.85 o
  -3   5  15       63.38       64.08      4.69 o
  -2   5  15        3.36        3.25      1.18 o
  -1   5  15        9.63        7.87      1.54 o
   0   5  15        3.68        5.74      1.24 o
   1   5  15        0.77       -0.41      1.10 o
   2   5  15        4.92        4.43      1.22 o
   3   5  15       12.05       12.71      1.86 o
   4   5  15       23.25       22.77      2.22 o
   5   5  15        8.51        6.88      2.10 o
   6   5  15        1.16        4.14      1.64 o
   7   5  15        1.53        0.59      1.49 o
  -5   6  15        0.41        2.88      2.13 o
  -4   6  15       26.60       29.04      3.44 o
  -3   6  15        4.83        4.06      2.50 o
  -2   6  15        0.48        1.71      1.48 o
  -1   6  15       14.69       17.84      3.36 o
   0   6  15        9.36        9.87      1.62 o
   1   6  15       47.66       55.93      2.93 o
   2   6  15        2.32        5.23      1.49 o
   3   6  15        1.51        3.39      1.65 o
   4   6  15       21.00       20.39      2.44 o
 -12   0  16       31.09       33.80      5.15 o
 -11   0  16       18.51       18.72      2.09 o
 -10   0  16       52.01       52.17      3.00 o
  -9   0  16       68.96       73.32      3.31 o
  -8   0  16        5.75        1.26      1.53 o
  -7   0  16       43.63       43.73      2.66 o
  -6   0  16       66.94       62.46      1.67 o
  -5   0  16      271.42      254.67      4.56 o
  -4   0  16     1787.72     1772.56     26.53 o
  -3   0  16      342.39      341.82      5.85 o
  -2   0  16     1009.99     1081.48     18.91 o
  -1   0  16     1254.02     1242.81     21.60 o
   0   0  16      735.04      739.81     13.31 o
   1   0  16       41.69       46.71      1.36 o
   2   0  16       71.33       61.83      1.50 o
   3   0  16       55.87       48.23      1.30 o
   4   0  16      229.53      214.25      3.56 o
   5   0  16       57.85       52.75      2.51 o
   6   0  16       29.70       32.15      1.70 o
   7   0  16       54.03       54.55      2.61 o
   8   0  16      135.34      133.14      4.42 o
   9   0  16       31.11       37.06      2.63 o
  10   0  16        0.80       -1.40      3.54 o
  11   0  16       11.95       14.81      3.54 o
 -12   1  16        4.97        2.94      2.33 o
 -11   1  16       12.21       17.85      1.70 o
 -10   1  16       41.92       41.46      1.99 o
  -9   1  16       10.94       12.05      1.21 o
  -8   1  16       39.78       39.14      1.78 o
  -7   1  16      345.46      338.18      7.40 o
  -6   1  16      150.76      149.29      2.24 o
  -5   1  16      502.32      481.45      5.55 o
  -4   1  16       98.83       96.15      1.56 o
  -3   1  16      328.80      311.00      4.12 o
  -2   1  16      250.07      246.70      3.41 o
  -1   1  16        0.51        0.87      0.41 o
   0   1  16     1019.67     1022.21     11.64 o
   1   1  16       16.72       13.55      0.71 o
   2   1  16       32.22       32.99      1.09 o
   3   1  16       77.94       87.99      1.50 o
   4   1  16      348.16      325.66      4.18 o
   5   1  16       22.45       22.76      0.92 o
   6   1  16       18.06       16.53      1.06 o
   7   1  16      101.89       94.33      2.26 o
   8   1  16       30.03       32.54      1.54 o
   9   1  16        7.80        8.29      1.00 o
  10   1  16       71.25       68.97      2.33 o
 -12   2  16       18.68       21.86      2.27 o
 -11   2  16        2.84        4.53      1.18 o
 -10   2  16        8.54       10.63      1.77 o
  -9   2  16        4.06        3.57      1.12 o
  -8   2  16        2.71        7.66      1.13 o
  -7   2  16       59.05       53.24      2.31 o
  -6   2  16      210.67      175.57      3.09 o
  -5   2  16       29.44       28.63      1.27 o
  -4   2  16        0.03        1.60      0.48 o
  -3   2  16      487.92      458.79      5.83 o
  -2   2  16        1.21        4.66      0.54 o
  -1   2  16       53.15       48.12      1.32 o
   0   2  16        3.23        6.94      0.77 o
   1   2  16       27.31       25.06      1.09 o
   2   2  16      197.66      176.40      2.82 o
   3   2  16      192.16      194.03      3.07 o
   4   2  16        0.07        0.18      0.49 o
   5   2  16       13.56       10.52      0.82 o
   6   2  16      125.07      114.06      2.60 o
   7   2  16       39.19       35.54      1.62 o
   8   2  16        0.61        1.10      0.82 o
   9   2  16        0.64        2.87      0.94 o
  10   2  16        2.25        2.91      1.11 o
 -11   3  16        1.63        1.53      1.29 o
 -10   3  16        8.75        8.83      1.57 o
  -9   3  16        4.09        4.22      1.29 o
  -8   3  16       29.28       29.86      2.15 o
  -7   3  16        1.15        1.57      0.94 o
  -6   3  16       14.19       16.36      1.30 o
  -5   3  16       70.32       60.45      1.88 o
  -4   3  16        1.39        0.80      0.84 o
  -3   3  16       16.34       12.75      0.94 o
  -2   3  16        0.03        1.05      0.63 o
  -1   3  16       10.02        7.02      0.77 o
   0   3  16        9.81        9.89      1.01 o
   1   3  16       34.00       25.85      1.16 o
   2   3  16       43.85       38.50      1.59 o
   3   3  16        3.71        1.39      0.82 o
   4   3  16      160.63      155.70      4.53 o
   5   3  16        0.87        2.35      0.93 o
   6   3  16       51.10       51.83      2.30 o
   7   3  16       12.92       14.25      1.25 o
   8   3  16        0.28       -0.28      0.84 o
   9   3  16       50.84       62.38      3.78 o
 -10   4  16        7.29       10.78      1.85 o
  -9   4  16      100.55      104.13      7.28 o
  -8   4  16        6.70        7.88      1.71 o
  -7   4  16       84.07       80.27      3.35 o
  -6   4  16      201.58      187.19      5.11 o
  -5   4  16      156.50      150.98      4.23 o
  -4   4  16       40.00       39.69      2.42 o
  -3   4  16        0.02       -0.71      0.71 o
  -2   4  16       18.22       19.12      1.70 o
  -1   4  16        3.39        4.10      0.86 o
   0   4  16        1.47       -0.19      0.77 o
   1   4  16      126.55      130.04      3.32 o
   2   4  16        1.85        3.04      1.01 o
   3   4  16       81.84       84.21      2.76 o
   4   4  16      180.09      182.44      4.82 o
   5   4  16      159.50      155.45      5.19 o
   6   4  16       38.27       40.58      2.63 o
   7   4  16        1.99        3.05      1.22 o
   8   4  16       54.66       57.25      3.22 o
  -8   5  16       17.53       16.76      2.21 o
  -7   5  16       27.44       30.12      2.58 o
  -6   5  16       15.46       18.02      2.11 o
  -5   5  16      117.18      115.38      3.60 o
  -4   5  16       19.34       21.52      1.87 o
  -3   5  16       86.03       87.79      3.41 o
  -2   5  16        1.39        2.23      1.16 o
  -1   5  16       89.10       96.36      3.20 o
   0   5  16       16.23       11.98      1.63 o
   1   5  16        0.00        1.20      1.06 o
   2   5  16      106.08      116.36      3.52 o
   3   5  16       11.39        8.52      1.84 o
   4   5  16       14.13       18.23      2.13 o
   5   5  16       28.22       17.56      2.67 o
   6   5  16        0.23        1.92      1.78 o
  -5   6  16        5.38        4.45      2.17 o
  -4   6  16        9.91       15.33      2.89 o
  -3   6  16       35.23       33.46      2.72 o
  -2   6  16      117.77      122.75      3.97 o
  -1   6  16        4.19        3.63      1.44 o
   0   6  16       26.17       25.31      2.89 o
   1   6  16       33.19       38.55      4.16 o
   2   6  16        5.68        8.45      1.63 o
   3   6  16        0.74       -0.79      2.05 o
 -12   1  17        6.62       12.63      3.22 o
 -11   1  17       21.77       26.40      1.74 o
 -10   1  17       19.70       21.62      1.65 o
  -9   1  17       59.56       57.86      2.25 o
  -8   1  17       34.82       38.14      1.82 o
  -7   1  17        1.83        1.95      0.90 o
  -6   1  17      134.70      146.87      2.53 o
  -5   1  17        0.91        1.78      0.53 o
  -4   1  17       23.53       25.90      0.82 o
  -3   1  17      520.13      497.55      6.20 o
  -2   1  17        0.35       -0.03      0.39 o
  -1   1  17      173.05      172.74      2.64 o
   0   1  17       16.22       18.25      0.86 o
   1   1  17      294.55      290.19      4.09 o
   2   1  17       63.97       60.05      1.39 o
   3   1  17      211.31      201.06      2.72 o
   4   1  17      115.19      116.94      2.02 o
   5   1  17       31.30       31.98      1.12 o
   6   1  17      264.99      254.14      4.33 o
   7   1  17        0.69        0.02      0.63 o
   8   1  17        4.44        6.13      0.90 o
   9   1  17       15.38       15.52      1.24 o
  10   1  17        0.14        0.14      0.89 o
 -11   2  17        9.26       11.49      1.45 o
 -10   2  17       52.36       53.83      3.11 o
  -9   2  17       50.68       56.15      2.34 o
  -8   2  17       38.14       36.94      1.92 o
  -7   2  17      239.75      236.54      5.52 o
  -6   2  17        0.20        0.90      0.49 o
  -5   2  17      125.74      126.63      2.95 o
  -4   2  17      389.67      381.93      5.45 o
  -3   2  17        2.80        1.82      0.53 o
  -2   2  17      802.57      778.68      9.37 o
  -1   2  17       22.01       21.84      1.03 o
   0   2  17      144.30      132.31      2.45 o
   1   2  17      474.90      461.06      6.34 o
   2   2  17      637.30      596.44      8.60 o
   3   2  17        7.80        9.21      0.72 o
   4   2  17        3.73        5.15      0.66 o
   5   2  17       67.43       67.12      1.69 o
   6   2  17      105.20      106.60      2.52 o
   7   2  17        1.40        1.72      0.75 o
   8   2  17       63.38       59.61      2.03 o
   9   2  17        0.16        0.95      0.90 o
  10   2  17       12.81       15.05      1.52 o
 -11   3  17       19.44       21.59      2.11 o
 -10   3  17        0.26       -0.21      1.21 o
  -9   3  17       17.47       15.44      1.86 o
  -8   3  17       18.39       21.19      1.98 o
  -7   3  17        0.39        1.22      0.99 o
  -6   3  17       97.26      100.92      2.67 o
  -5   3  17       57.36       54.76      1.86 o
  -4   3  17       70.20       81.72      2.17 o
  -3   3  17      651.16      600.70      8.90 o
  -2   3  17       26.18       24.17      1.20 o
  -1   3  17      650.35      628.40      9.43 o
   0   3  17        2.31        3.06      0.67 o
   1   3  17      152.71      148.40      3.06 o
   2   3  17        2.98        3.61      0.92 o
   3   3  17       22.67       25.09      1.56 o
   4   3  17      133.89      138.48      3.31 o
   5   3  17      115.83      110.02      2.95 o
   6   3  17       94.16       92.07      4.51 o
   7   3  17       40.67       41.87      1.92 o
   8   3  17        0.44        0.20      0.94 o
   9   3  17       21.86       27.26      2.27 o
  -9   4  17        6.70       12.37      1.89 o
  -8   4  17        1.61        0.11      1.27 o
  -7   4  17       11.23        8.12      1.70 o
  -6   4  17        0.17        3.37      1.14 o
  -5   4  17        2.54        2.28      1.02 o
  -4   4  17        1.25        0.82      0.91 o
  -3   4  17       16.17       15.40      1.43 o
  -2   4  17        4.87        4.52      1.10 o
  -1   4  17       40.19       43.94      1.92 o
   0   4  17       17.48       16.12      1.42 o
   1   4  17        8.37        8.68      1.21 o
   2   4  17        6.36        7.12      1.66 o
   3   4  17       17.33       19.22      1.58 o
   4   4  17       21.64       17.45      1.87 o
   5   4  17        5.54        4.35      1.71 o
   6   4  17        9.29        9.62      1.46 o
   7   4  17        2.91        2.95      1.48 o
   8   4  17       15.66       19.24      2.15 o
  -8   5  17        7.18        8.57      1.89 o
  -7   5  17        0.13       -0.01      1.46 o
  -6   5  17       16.04       19.41      2.18 o
  -5   5  17        2.80        3.10      1.35 o
  -4   5  17        0.47        0.90      1.11 o
  -3   5  17       30.81       32.43      2.14 o
  -2   5  17       24.96       24.45      1.91 o
  -1   5  17        0.25       -0.13      1.12 o
   0   5  17        0.47        0.17      1.12 o
   1   5  17       11.72       14.36      1.65 o
   2   5  17        2.79        3.50      1.22 o
   3   5  17       21.29       26.68      2.44 o
   4   5  17       23.36       22.32      2.49 o
   5   5  17       26.06       25.91      3.01 o
   6   5  17        5.47        7.17      1.79 o
  -4   6  17        1.94        5.25      2.47 o
  -3   6  17        0.45       -0.02      1.49 o
  -2   6  17       40.18       36.97      2.54 o
  -1   6  17        4.34        4.31      1.46 o
   0   6  17       53.77       57.44      3.96 o
   1   6  17        0.11        1.64      1.38 o
   2   6  17       13.86       15.76      2.26 o
   3   6  17        5.84        5.98      1.92 o
 -12   0  18        0.79        0.32      3.06 o
 -11   0  18       26.29       26.23      3.22 o
 -10   0  18        0.24       -1.12      1.12 o
  -9   0  18        0.68        1.05      1.24 o
  -8   0  18       52.75       53.13      6.52 o
  -7   0  18        0.97        0.16      1.45 o
  -6   0  18      147.09      137.80      3.52 o
  -5   0  18     1833.34     1777.67     30.63 o
  -4   0  18      176.17      181.67      4.15 o
  -3   0  18       74.31       71.27      2.86 o
  -2   0  18       81.56       69.26      2.20 o
  -1   0  18      115.27      115.60      3.10 o
   0   0  18       79.66       67.75      2.26 o
   1   0  18      306.34      326.44      5.66 o
   2   0  18     1686.00     1596.12     25.96 o
   3   0  18      686.13      647.38      9.72 o
   4   0  18      506.72      468.20      8.23 o
   5   0  18      417.88      389.74      6.59 o
   6   0  18       12.44       15.96      1.36 o
   7   0  18       28.30       20.52      3.46 o
   8   0  18        3.14        5.01      1.35 o
   9   0  18        7.81        9.43      1.69 o
  10   0  18        6.54        9.56      4.27 o
 -12   1  18       43.71       60.72      4.83 o
 -11   1  18        6.86        8.27      1.38 o
 -10   1  18        0.18        0.72      1.00 o
  -9   1  18       23.54       25.69      1.69 o
  -8   1  18        0.40        0.75      0.86 o
  -7   1  18       45.06       44.31      3.78 o
  -6   1  18      184.16      181.31      2.97 o
  -5   1  18       99.50       87.39      2.07 o
  -4   1  18       79.62       81.58      1.65 o
  -3   1  18       26.56       29.46      1.59 o
  -2   1  18       63.23       59.61      1.39 o
  -1   1  18      263.04      248.27      3.17 o
   0   1  18      366.66      361.98      4.90 o
   1   1  18      252.21      243.11      3.38 o
   2   1  18       47.60       48.47      1.51 o
   3   1  18      687.82      670.05      7.45 o
   4   1  18      297.47      284.34      3.83 o
   5   1  18       77.23       74.35      1.72 o
   6   1  18       63.13       61.09      1.82 o
   7   1  18        4.44        6.04      0.89 o
   8   1  18        1.56        2.00      0.79 o
   9   1  18       14.15       13.49      1.25 o
  10   1  18        4.92        5.12      1.15 o
 -11   2  18        0.22        1.05      1.10 o
 -10   2  18        1.05        0.68      1.37 o
  -9   2  18        2.42        2.27      1.08 o
  -8   2  18       17.52       19.21      1.91 o
  -7   2  18        4.54        9.21      1.58 o
  -6   2  18       90.50       85.70      2.06 o
  -5   2  18       83.77       87.89      2.18 o
  -4   2  18       72.40       76.47      2.00 o
  -3   2  18        0.21        0.82      0.50 o
  -2   2  18        0.39        1.04      0.51 o
  -1   2  18       69.77       66.00      1.53 o
   0   2  18      118.38      102.90      2.16 o
   1   2  18      214.40      203.82      3.70 o
   2   2  18       33.07       34.60      1.40 o
   3   2  18       23.20       22.45      1.33 o
   4   2  18       72.15       69.29      1.79 o
   5   2  18       18.64       19.38      1.07 o
   6   2  18        5.60        7.88      0.93 o
   7   2  18       26.85       22.80      1.40 o
   8   2  18        0.06        0.92      0.84 o
   9   2  18        2.56        4.47      1.03 o
 -10   3  18        4.93        3.99      1.49 o
  -9   3  18       11.84       11.27      1.82 o
  -8   3  18        7.46        6.51      1.49 o
  -7   3  18       19.90       17.29      1.70 o
  -6   3  18       24.56       25.04      1.92 o
  -5   3  18       16.88       14.47      1.15 o
  -4   3  18       80.26       68.28      2.07 o
  -3   3  18      150.61      140.89      3.02 o
  -2   3  18        7.12        6.32      0.85 o
  -1   3  18       47.03       42.91      1.99 o
   0   3  18       50.52       48.86      1.73 o
   1   3  18        8.57        8.22      1.00 o
   2   3  18      105.48       91.77      2.62 o
   3   3  18      289.40      265.88      5.17 o
   4   3  18        0.75        1.81      0.91 o
   5   3  18       33.22       28.06      1.76 o
   6   3  18       27.62       35.31      2.81 o
   7   3  18        0.00        0.18      0.98 o
   8   3  18        8.89        9.59      1.44 o
   9   3  18        0.00       -0.63      1.35 o
  -9   4  18        3.52        2.70      1.60 o
  -8   4  18        0.24       -0.88      1.80 o
  -7   4  18       57.19       64.41      3.72 o
  -6   4  18        2.17        3.67      1.36 o
  -5   4  18      165.44      170.39      4.79 o
  -4   4  18        2.66        2.17      1.08 o
  -3   4  18      165.91      161.20      3.96 o
  -2   4  18        3.11        3.51      1.09 o
  -1   4  18       54.67       57.31      2.31 o
   0   4  18       96.98       94.00      2.92 o
   1   4  18        0.01        1.46      0.98 o
   2   4  18       36.36       35.23      2.02 o
   3   4  18      215.33      194.70      4.42 o
   4   4  18      216.28      228.59      5.81 o
   5   4  18       17.49       18.68      2.07 o
   6   4  18        2.67        2.86      1.23 o
   7   4  18       51.15       59.87      5.39 o
  -7   5  18        2.03        0.03      1.56 o
  -6   5  18       35.32       37.14      4.50 o
  -5   5  18        0.02       -0.91      1.17 o
  -4   5  18       96.45       98.25      3.56 o
  -3   5  18        4.06        4.17      1.46 o
  -2   5  18       27.47       28.49      2.09 o
  -1   5  18       55.10       51.76      2.63 o
   0   5  18        8.81        8.95      1.47 o
   1   5  18       59.95       68.78      3.23 o
   2   5  18       42.21       45.79      2.54 o
   3   5  18       20.22       23.46      2.29 o
   4   5  18       16.02       13.00      2.04 o
   5   5  18        2.32        2.60      4.67 o
  -4   6  18       16.14       15.28      3.00 o
  -3   6  18       50.71       52.99      4.58 o
  -2   6  18        0.14        1.19      1.41 o
  -1   6  18       11.21        8.86      1.72 o
   0   6  18       28.87       32.62      4.10 o
   1   6  18       13.68       10.50      1.75 o
   2   6  18        4.76        7.33      2.01 o
 -11   1  19       11.73       15.76      1.74 o
 -10   1  19       46.06       55.71      3.49 o
  -9   1  19       13.13       15.97      1.54 o
  -8   1  19        0.50        1.41      1.00 o
  -7   1  19       31.08       37.48      2.50 o
  -6   1  19       31.23       37.39      1.61 o
  -5   1  19      288.17      270.47      4.57 o
  -4   1  19       44.44       39.15      1.40 o
  -3   1  19      191.37      182.51      2.83 o
  -2   1  19       44.19       40.30      1.21 o
  -1   1  19      197.32      191.50      3.38 o
   0   1  19      336.97      327.07      4.31 o
   1   1  19      166.51      146.18      2.33 o
   2   1  19      312.03      292.28      4.04 o
   3   1  19       67.55       65.90      1.44 o
   4   1  19       20.21       18.88      0.90 o
   5   1  19       23.23       23.71      1.12 o
   6   1  19        8.93        7.80      0.93 o
   7   1  19        0.03        0.12      0.69 o
   8   1  19        5.53        7.72      1.22 o
   9   1  19        0.15        0.40      0.85 o
  10   1  19       14.68       20.04      1.63 o
 -11   2  19       32.72       33.87      2.34 o
 -10   2  19       20.71       22.04      1.83 o
  -9   2  19        8.76        8.59      1.32 o
  -8   2  19      137.61      138.22      3.69 o
  -7   2  19       26.89       33.08      2.50 o
  -6   2  19       14.79       18.68      1.36 o
  -5   2  19        2.18        1.78      0.77 o
  -4   2  19       41.31       29.81      1.42 o
  -3   2  19      228.97      208.14      3.89 o
  -2   2  19        9.73        6.50      0.67 o
  -1   2  19      388.62      352.54      5.25 o
   0   2  19      324.82      311.25      4.69 o
   1   2  19      849.77      790.03     11.24 o
   2   2  19      111.12       98.25      3.58 o
   3   2  19        0.39       -0.70      0.70 o
   4   2  19       59.74       56.61      1.42 o
   5   2  19      224.02      220.74      3.63 o
   6   2  19       27.44       32.70      1.58 o
   7   2  19      181.14      181.23      3.93 o
   8   2  19       24.99       24.71      1.55 o
   9   2  19       51.79       54.97      3.18 o
 -10   3  19        0.81        1.04      1.38 o
  -9   3  19       10.08       11.29      1.79 o
  -8   3  19        0.03       -0.99      1.22 o
  -7   3  19      132.59      133.52      4.19 o
  -6   3  19        5.03        2.99      1.22 o
  -5   3  19       66.74       71.86      2.17 o
  -4   3  19       18.22       15.12      1.20 o
  -3   3  19       34.40       29.65      1.51 o
  -2   3  19       88.27       92.85      2.77 o
  -1   3  19        7.86        7.80      1.14 o
   0   3  19       64.97       64.14      2.44 o
   1   3  19       51.96       52.72      2.03 o
   2   3  19        4.34        6.82      1.40 o
   3   3  19      176.93      169.08      3.86 o
   4   3  19       81.71       80.62      2.57 o
   5   3  19       60.61       61.07      2.82 o
   6   3  19       99.12      102.85      3.16 o
   7   3  19        7.14       13.92      1.57 o
   8   3  19      103.64      114.25      4.04 o
  -9   4  19       36.24       39.33      2.88 o
  -8   4  19        0.91       -0.56      1.46 o
  -7   4  19        2.53        2.09      1.48 o
  -6   4  19        0.89        1.48      1.27 o
  -5   4  19       31.25       31.23      2.54 o
  -4   4  19        0.88       -0.02      1.38 o
  -3   4  19       13.04       17.75      1.66 o
  -2   4  19      100.95       93.72      2.96 o
  -1   4  19       48.01       50.75      2.36 o
   0   4  19       35.61       39.23      2.20 o
   1   4  19        3.65        2.21      1.06 o
   2   4  19        6.57        4.88      1.25 o
   3   4  19        6.28        8.18      1.32 o
   4   4  19       11.79        9.62      1.65 o
   5   4  19       54.69       49.36      2.91 o
   6   4  19        0.31       -0.60      1.10 o
   7   4  19       28.80       31.17      2.56 o
  -7   5  19       25.29       25.68      2.59 o
  -6   5  19        0.02       -1.16      2.09 o
  -5   5  19        2.23        4.18      1.93 o
  -4   5  19       16.39       17.55      1.93 o
  -3   5  19       60.40       62.60      2.86 o
  -2   5  19        1.28        0.70      1.41 o
  -1   5  19        5.80        4.17      1.39 o
   0   5  19       19.05       22.31      1.91 o
   1   5  19        0.12       -0.42      1.14 o
   2   5  19       27.12       26.56      2.10 o
   3   5  19        6.18        4.35      1.63 o
   4   5  19       22.07       27.53      2.53 o
   5   5  19       12.57       19.81      4.59 o
  -2   6  19        2.68        3.59      1.60 o
  -1   6  19       38.27       40.31      3.37 o
   0   6  19        5.00        3.73      1.57 o
   1   6  19       23.03       23.49      2.18 o
 -11   0  20       12.58       13.18      6.60 o
 -10   0  20        2.31        0.97      1.69 o
  -9   0  20       48.39       44.35      3.21 o
  -8   0  20       24.78       29.94      3.38 o
  -7   0  20        0.64        1.61      1.61 o
  -6   0  20      591.54      585.33     11.11 o
  -5   0  20      166.92      157.48      4.84 o
  -4   0  20      376.57      360.59      8.93 o
  -3   0  20      104.44       96.61      2.82 o
  -2   0  20      143.49      137.69      4.12 o
  -1   0  20      145.66      138.45      3.59 o
   0   0  20      226.52      224.24      5.35 o
   1   0  20      630.31      611.19      8.70 o
   2   0  20      643.16      643.35      9.16 o
   3   0  20        2.59        2.92      0.70 o
   4   0  20      720.25      700.86     11.03 o
   5   0  20       70.54       70.18      2.47 o
   6   0  20      120.74      117.04      7.10 o
   7   0  20        0.02       -0.24      1.37 o
   8   0  20      100.45       98.47      4.04 o
   9   0  20        4.04        2.61      3.22 o
 -11   1  20        4.28        5.28      1.32 o
 -10   1  20       38.28       41.31      2.27 o
  -9   1  20       16.23       14.43      1.49 o
  -8   1  20        1.28        2.78      1.70 o
  -7   1  20       13.66       14.80      1.76 o
  -6   1  20        0.30       -0.20      0.79 o
  -5   1  20        0.40       -0.57      0.57 o
  -4   1  20       84.14       82.43      2.08 o
  -3   1  20      256.15      257.87      3.73 o
  -2   1  20        1.53        1.89      0.50 o
  -1   1  20       44.18       47.72      2.06 o
   0   1  20       37.38       32.29      1.05 o
   1   1  20       70.63       66.17      1.47 o
   2   1  20       34.15       34.16      1.16 o
   3   1  20      459.97      437.61      5.50 o
   4   1  20       46.79       48.18      1.30 o
   5   1  20        8.34        9.71      1.06 o
   6   1  20        6.45        5.79      0.87 o
   7   1  20       40.30       43.26      1.91 o
   8   1  20        1.69        1.06      0.84 o
   9   1  20        6.80        8.91      1.11 o
 -11   2  20        7.63       10.20      1.55 o
 -10   2  20       27.22       29.74      2.35 o
  -9   2  20       10.60       13.11      1.51 o
  -8   2  20        0.56        0.28      1.09 o
  -7   2  20        0.76        0.72      1.25 o
  -6   2  20       16.55       18.29      1.70 o
  -5   2  20        7.15        9.91      1.00 o
  -4   2  20        0.36       -0.50      0.80 o
  -3   2  20       26.23       26.95      1.39 o
  -2   2  20        2.98        1.89      0.67 o
  -1   2  20       98.68       93.14      1.97 o
   0   2  20       47.44       51.52      1.62 o
   1   2  20      160.77      143.35      3.02 o
   2   2  20        3.85        3.91      0.89 o
   3   2  20        5.58        5.52      0.95 o
   4   2  20        1.16        1.43      0.67 o
   5   2  20        3.26        2.09      0.95 o
   6   2  20        0.21        0.66      0.73 o
   7   2  20       19.20       22.64      1.47 o
   8   2  20        0.10        0.17      0.88 o
   9   2  20       15.85       17.71      1.62 o
 -10   3  20       18.48       19.71      2.60 o
  -9   3  20        1.11       -1.14      1.32 o
  -8   3  20        6.01        6.82      1.64 o
  -7   3  20       16.95       16.98      2.24 o
  -6   3  20        6.69        6.02      1.39 o
  -5   3  20      205.02      183.29      3.73 o
  -4   3  20        1.59        0.95      0.77 o
  -3   3  20        4.57        3.60      0.88 o
  -2   3  20      126.74      124.35      3.26 o
  -1   3  20        0.07        0.30      0.76 o
   0   3  20       43.10       46.72      2.12 o
   1   3  20       41.08       35.99      2.21 o
   2   3  20       52.70       62.83      2.51 o
   3   3  20       14.91       13.62      1.53 o
   4   3  20        0.01       -0.80      1.06 o
   5   3  20       34.87       35.05      2.07 o
   6   3  20        7.86        8.49      1.34 o
   7   3  20        0.02        1.22      1.12 o
   8   3  20        0.83        0.53      1.36 o
  -8   4  20        5.75        1.92      1.56 o
  -7   4  20        0.19       -1.43      1.86 o
  -6   4  20       22.00       25.74      2.82 o
  -5   4  20        7.02       10.35      1.91 o
  -4   4  20       83.60       91.65      3.81 o
  -3   4  20       30.97       26.03      1.81 o
  -2   4  20       24.58       31.60      2.56 o
  -1   4  20       59.54       48.60      2.41 o
   0   4  20        1.65        2.18      1.06 o
   1   4  20       13.59       13.44      1.48 o
   2   4  20       69.23       68.17      2.60 o
   3   4  20       72.80       80.92      2.86 o
   4   4  20       30.61       32.04      2.38 o
   5   4  20       11.32       16.86      2.07 o
   6   4  20        7.26        8.49      1.79 o
   7   4  20        0.31       -0.87      1.45 o
  -6   5  20        1.81        0.52      1.60 o
  -5   5  20       53.30       60.57      3.63 o
  -4   5  20        0.00        1.55      1.59 o
  -3   5  20       16.50       25.98      2.12 o
  -2   5  20       22.25       20.70      1.93 o
  -1   5  20       17.44       18.10      1.92 o
   0   5  20        0.43        0.76      1.53 o
   1   5  20       22.33       20.62      2.35 o
   2   5  20       26.46       28.41      2.14 o
   3   5  20       50.98       57.20      3.40 o
   4   5  20        2.82        1.97      1.73 o
 -11   1  21       13.63       15.33      2.39 o
 -10   1  21       14.72       15.54      1.65 o
  -9   1  21       40.04       43.21      2.31 o
  -8   1  21       58.37       59.56      3.78 o
  -7   1  21       38.23       37.59      2.79 o
  -6   1  21      138.73      149.86      3.09 o
  -5   1  21       17.92       18.60      1.17 o
  -4   1  21        4.96        7.03      0.87 o
  -3   1  21      146.05      144.99      2.96 o
  -2   1  21       71.55       63.77      1.69 o
  -1   1  21       91.74       86.29      2.24 o
   0   1  21      497.12      464.97      6.52 o
   1   1  21        0.03       -0.33      0.41 o
   2   1  21      340.89      326.66      4.75 o
   3   1  21        4.78        6.21      0.65 o
   4   1  21        0.27        0.44      0.50 o
   5   1  21       36.40       33.32      1.51 o
   6   1  21        4.46        5.06      0.89 o
   7   1  21        5.28        5.05      0.94 o
   8   1  21       14.43       13.58      1.22 o
   9   1  21       32.58       32.71      1.77 o
 -10   2  21       26.76       33.63      2.25 o
  -9   2  21        5.73        5.24      1.33 o
  -8   2  21       16.87       14.55      1.73 o
  -7   2  21       54.76       64.25      3.30 o
  -6   2  21        9.03        5.58      1.24 o
  -5   2  21      175.89      174.90      3.51 o
  -4   2  21       15.52       15.59      1.17 o
  -3   2  21       24.21       24.73      1.38 o
  -2   2  21      342.23      316.12      5.02 o
  -1   2  21       19.46       18.53      0.99 o
   0   2  21       56.37       60.96      1.75 o
   1   2  21      254.57      232.64      4.71 o
   2   2  21       10.94       10.15      1.17 o
   3   2  21       15.07       14.59      1.26 o
   4   2  21      119.97      120.10      2.52 o
   5   2  21       72.62       74.93      2.53 o
   6   2  21      113.54      121.35      4.12 o
   7   2  21       26.43       23.48      1.78 o
   8   2  21       37.73       44.68      2.63 o
  -9   3  21        0.48        1.04      1.40 o
  -8   3  21       39.03       40.72      2.92 o
  -7   3  21        0.21        2.03      1.53 o
  -6   3  21       20.10       22.67      2.07 o
  -5   3  21        0.01       -0.02      0.78 o
  -4   3  21        1.81        1.43      1.00 o
  -3   3  21       41.69       40.76      3.23 o
  -2   3  21        0.18        1.34      0.94 o
  -1   3  21       14.64       16.28      1.30 o
   0   3  21       40.30       39.18      2.02 o
   1   3  21        0.16        0.84      1.57 o
   2   3  21       30.69       28.84      1.78 o
   3   3  21        0.01       -0.84      0.84 o
   4   3  21        0.02       -0.73      1.08 o
   5   3  21       47.71       54.36      2.55 o
   6   3  21        2.20        2.35      1.13 o
   7   3  21      110.73      121.79      3.64 o
  -8   4  21        1.24        3.26      1.67 o
  -7   4  21        0.85       -0.13      1.48 o
  -6   4  21        5.25        7.08      2.04 o
  -5   4  21        0.39        1.31      1.39 o
  -4   4  21        1.46        1.44      1.13 o
  -3   4  21        0.07        0.20      1.06 o
  -2   4  21        0.96        1.38      1.08 o
  -1   4  21       19.39       21.67      1.84 o
   0   4  21       14.18       14.87      1.57 o
   1   4  21       11.85       15.00      1.58 o
   2   4  21        5.97        5.67      1.32 o
   3   4  21        0.77       -1.00      1.24 o
   4   4  21       14.68       13.67      1.87 o
   5   4  21        3.78        6.86      2.06 o
   6   4  21        8.99        8.33      1.84 o
  -6   5  21       11.29       16.52      2.32 o
  -5   5  21        5.01        6.49      1.88 o
  -4   5  21       11.38       10.58      2.07 o
  -3   5  21       19.58       18.31      1.93 o
  -2   5  21        7.63        8.73      1.64 o
  -1   5  21       16.98       17.01      1.89 o
   0   5  21        0.17       -1.19      1.19 o
   1   5  21       12.08       12.72      1.75 o
   2   5  21        0.04        0.23      1.22 o
   3   5  21        0.02        1.77      1.60 o
   4   5  21        0.01        0.97      2.09 o
 -11   0  22        0.00       -0.93      1.61 o
 -10   0  22       11.55       14.09      2.32 o
  -9   0  22       29.09       37.51      3.24 o
  -8   0  22      165.78      153.39      7.40 o
  -7   0  22        5.38        1.77      1.93 o
  -6   0  22      103.61      107.71      3.98 o
  -5   0  22      135.85      143.65      5.80 o
  -4   0  22      261.81      237.65      6.66 o
  -3   0  22       24.48       20.77      3.94 o
  -2   0  22      124.13      128.89      3.53 o
  -1   0  22        0.48        1.00      0.83 o
   0   0  22       92.83       93.87      2.32 o
   1   0  22       42.48       44.42      1.66 o
   2   0  22       13.63       14.39      1.05 o
   3   0  22      110.18      115.72      3.30 o
   4   0  22      229.95      216.83      4.25 o
   5   0  22      147.42      161.16      4.08 o
   6   0  22        2.01        1.33      1.31 o
   7   0  22      150.09      153.79      5.18 o
   8   0  22        3.00        4.18      1.53 o
   9   0  22        1.00        0.89      1.42 o
 -11   1  22       13.43       11.43      1.63 o
 -10   1  22        3.50        1.88      1.25 o
  -9   1  22       18.64       19.06      2.99 o
  -8   1  22       12.53       16.02      2.10 o
  -7   1  22       26.75       28.19      2.50 o
  -6   1  22       27.68       33.85      1.82 o
  -5   1  22       36.81       33.41      2.36 o
  -4   1  22      461.73      461.32      7.17 o
  -3   1  22        0.01       -0.04      0.66 o
  -2   1  22        2.61        0.39      0.55 o
  -1   1  22       72.82       63.75      1.87 o
   0   1  22        4.43        3.23      0.74 o
   1   1  22       34.64       36.63      1.44 o
   2   1  22      298.58      281.24      4.73 o
   3   1  22      181.22      167.64      2.67 o
   4   1  22       12.98       14.05      0.86 o
   5   1  22       12.91       15.14      1.10 o
   6   1  22       44.75       46.59      1.80 o
   7   1  22       38.52       37.61      2.76 o
   8   1  22        0.52        1.89      0.89 o
 -10   2  22        0.03       -0.69      1.21 o
  -9   2  22        4.39        5.89      1.42 o
  -8   2  22        0.90       -0.01      1.24 o
  -7   2  22        5.83        6.75      1.71 o
  -6   2  22       23.99       22.62      1.92 o
  -5   2  22       25.96       26.10      1.51 o
  -4   2  22        0.97       -0.44      0.72 o
  -3   2  22       28.60       32.27      1.57 o
  -2   2  22       93.18       84.55      2.30 o
  -1   2  22       47.89       45.17      1.58 o
   0   2  22       19.93       16.22      1.02 o
   1   2  22       45.85       49.13      1.75 o
   2   2  22        0.18        0.51      0.79 o
   3   2  22       11.79       13.37      1.29 o
   4   2  22       65.94       65.09      2.05 o
   5   2  22       18.26       17.57      1.48 o
   6   2  22       36.10       40.15      2.17 o
   7   2  22       13.60       15.04      1.92 o
   8   2  22       17.22       17.54      1.70 o
  -9   3  22       18.16       22.38      2.33 o
  -8   3  22        2.42        4.04      1.58 o
  -7   3  22        4.39        3.01      1.76 o
  -6   3  22       30.03       34.06      3.55 o
  -5   3  22       21.76       19.31      1.62 o
  -4   3  22       20.10       22.21      1.66 o
  -3   3  22        0.29       -0.24      0.89 o
  -2   3  22        6.54        7.62      1.20 o
  -1   3  22       87.36       82.66      2.68 o
   0   3  22       35.63       35.13      2.02 o
   1   3  22       19.90       16.06      1.51 o
   2   3  22        2.68        2.68      1.02 o
   3   3  22        3.67        2.32      1.05 o
   4   3  22       29.16       27.26      2.18 o
   5   3  22       32.89       36.89      2.21 o
   6   3  22        6.37        7.97      1.41 o
   7   3  22        1.69        1.30      1.67 o
  -8   4  22       11.65       11.25      2.07 o
  -7   4  22       12.48       12.56      2.58 o
  -6   4  22        0.39        3.29      1.93 o
  -5   4  22       69.15       74.56      3.47 o
  -4   4  22        1.91        4.42      1.27 o
  -3   4  22       42.52       51.11      2.64 o
  -2   4  22       35.09       38.78      2.46 o
  -1   4  22       14.83       21.87      1.89 o
   0   4  22       64.34       62.85      2.65 o
   1   4  22        0.91        2.47      1.20 o
   2   4  22       11.38       10.04      1.51 o
   3   4  22       27.58       29.32      2.36 o
   4   4  22        2.88        2.54      1.51 o
   5   4  22        0.01       -0.08      1.40 o
   6   4  22       36.73       37.01      2.85 o
  -5   5  22        5.16        4.83      2.54 o
  -4   5  22        5.97        7.58      1.82 o
  -3   5  22        3.48        3.67      1.82 o
  -2   5  22       39.50       44.72      2.70 o
  -1   5  22        0.46       -0.40      1.42 o
   0   5  22        4.46        4.03      1.47 o
   1   5  22       24.45       27.63      2.19 o
   2   5  22       10.73        6.48      1.79 o
   3   5  22        0.02        0.10      1.69 o
 -10   1  23       21.79       24.22      2.02 o
  -9   1  23        0.75       -0.55      1.35 o
  -8   1  23        3.91        4.14      1.65 o
  -7   1  23      103.56       94.32      4.10 o
  -6   1  23       12.51       10.81      1.48 o
  -5   1  23        4.01        3.06      0.84 o
  -4   1  23      380.43      363.57      6.20 o
  -3   1  23       40.12       45.13      2.01 o
  -2   1  23      130.87      110.24      2.94 o
  -1   1  23        9.25       10.64      0.92 o
   0   1  23       18.14       15.64      1.04 o
   1   1  23        0.03        1.06      0.70 o
   2   1  23       16.80       14.32      1.11 o
   3   1  23        4.81        3.85      0.71 o
   4   1  23       82.24       84.31      2.01 o
   5   1  23       20.95       23.11      1.34 o
   6   1  23       79.52       79.37      2.28 o
   7   1  23        0.07        0.06      0.84 o
   8   1  23       54.23       57.34      2.45 o
 -10   2  23        3.14        2.79      1.43 o
  -9   2  23        0.06        1.40      1.24 o
  -8   2  23       61.94       67.36      5.22 o
  -7   2  23       13.89       14.74      2.22 o
  -6   2  23       87.62       88.49      3.22 o
  -5   2  23       47.91       50.64      2.08 o
  -4   2  23        2.39        1.52      1.02 o
  -3   2  23      168.80      154.51      3.88 o
  -2   2  23       13.42       11.88      1.28 o
  -1   2  23        0.03       -0.38      0.76 o
   0   2  23        5.71        7.91      0.97 o
   1   2  23       35.06       36.47      2.25 o
   2   2  23        0.23       -0.79      0.79 o
   3   2  23       12.25       12.90      1.32 o
   4   2  23       79.81       82.16      2.34 o
   5   2  23       24.51       24.37      2.04 o
   6   2  23       28.52       23.10      1.78 o
   7   2  23       13.70       18.20      1.68 o
   8   2  23        4.38        5.91      1.62 o
  -9   3  23       44.22       49.27      3.24 o
  -8   3  23       24.19       31.56      3.22 o
  -7   3  23       34.01       33.28      7.16 o
  -6   3  23        0.03       -1.22      1.22 o
  -5   3  23        0.04        0.30      1.02 o
  -4   3  23       89.58       88.54      2.91 o
  -3   3  23        3.65        1.73      1.24 o
  -2   3  23       64.66       69.28      2.57 o
  -1   3  23       17.73       17.89      1.79 o
   0   3  23       39.58       42.32      2.81 o
   1   3  23       42.89       47.88      2.35 o
   2   3  23       20.90       21.09      1.69 o
   3   3  23       14.20       17.75      1.63 o
   4   3  23       17.47       16.01      1.56 o
   5   3  23        0.31        1.95      1.28 o
   6   3  23       37.34       31.53      2.60 o
   7   3  23        0.09       -0.85      2.04 o
  -7   4  23        0.00       -0.92      1.66 o
  -6   4  23       15.88       19.58      2.77 o
  -5   4  23        0.09       -0.22      1.51 o
  -4   4  23       26.16       24.07      1.93 o
  -3   4  23        0.11       -0.56      1.16 o
  -2   4  23        4.89        3.45      2.02 o
  -1   4  23       42.63       51.11      2.68 o
   0   4  23        0.33        0.37      1.21 o
   1   4  23        0.23       -0.55      1.13 o
   2   4  23       14.01       10.49      1.59 o
   3   4  23       17.34       19.63      2.13 o
   4   4  23        1.15       -1.76      1.76 o
   5   4  23        2.21        0.27      1.58 o
  -4   5  23        0.09       -0.74      1.61 o
  -3   5  23        7.35        7.93      1.69 o
  -2   5  23        0.08       -0.31      1.31 o
  -1   5  23        5.53        9.26      1.76 o
   0   5  23        0.23        0.28      1.39 o
   1   5  23        0.61        0.17      1.31 o
   2   5  23        6.02        7.16      1.90 o
 -10   0  24       50.20       62.70      4.33 o
  -9   0  24      125.59      118.60      8.05 o
  -8   0  24       92.59      109.93      6.44 o
  -7   0  24        9.97        6.92      2.74 o
  -6   0  24      452.34      472.57     11.72 o
  -5   0  24       31.12       31.16      2.61 o
  -4   0  24        0.24       -1.05      1.25 o
  -3   0  24       69.18       63.82      3.54 o
  -2   0  24        1.20        0.51      1.45 o
  -1   0  24        4.68        3.31      0.99 o
   0   0  24       37.02       36.01      2.13 o
   1   0  24       38.19       37.19      1.85 o
   2   0  24      181.36      165.14      4.09 o
   3   0  24        9.08        9.85      1.22 o
   4   0  24      195.62      192.68      4.66 o
   5   0  24       35.16       38.34      2.70 o
   6   0  24        1.72        1.01      1.28 o
   7   0  24        0.61        0.79      1.42 o
   8   0  24        0.41       -1.05      1.37 o
 -10   1  24       15.57       17.90      1.88 o
  -9   1  24       10.93       10.94      1.64 o
  -8   1  24       37.95       36.74      3.07 o
  -7   1  24      143.37      145.03      5.29 o
  -6   1  24        0.62        0.60      1.91 o
  -5   1  24      356.22      358.96      6.01 o
  -4   1  24       15.71       15.18      1.44 o
  -3   1  24       20.72       24.89      1.64 o
  -2   1  24       27.47       33.90      1.87 o
  -1   1  24        0.01       -0.07      0.83 o
   0   1  24      175.81      176.97      3.29 o
   1   1  24      107.32       97.41      2.78 o
   2   1  24      367.02      350.11      5.19 o
   3   1  24       11.71       12.61      1.36 o
   4   1  24        0.00        0.72      0.70 o
   5   1  24        4.78        6.00      1.11 o
   6   1  24        9.19       10.19      1.57 o
   7   1  24        0.42        1.15      1.24 o
   8   1  24       27.70       32.09      3.54 o
  -9   2  24       15.27       17.78      1.92 o
  -8   2  24        7.20        8.33      2.04 o
  -7   2  24       18.51       21.14      4.99 o
  -6   2  24        1.91       -0.54      1.14 o
  -5   2  24        7.49        6.64      1.00 o
  -4   2  24        6.73        5.09      1.14 o
  -3   2  24       42.18       33.28      1.89 o
  -2   2  24      117.36      113.63      3.14 o
  -1   2  24        0.81        0.29      0.90 o
   0   2  24       73.66       71.93      5.16 o
   1   2  24        4.23        4.00      1.03 o
   2   2  24       15.51       14.97      2.00 o
   3   2  24       29.78       28.83      1.56 o
   4   2  24        0.85        0.59      0.85 o
   5   2  24        0.00        0.24      0.92 o
   6   2  24       20.07       24.99      1.88 o
   7   2  24        2.76        1.22      1.14 o
  -8   3  24        0.37       -0.97      1.71 o
  -7   3  24       27.75       24.15      2.79 o
  -6   3  24        6.86        3.09      1.76 o
  -5   3  24       40.99       40.70      2.75 o
  -4   3  24        0.58       -0.51      0.98 o
  -3   3  24        9.51       10.95      1.45 o
  -2   3  24       11.54       14.65      1.55 o
  -1   3  24        1.92        1.22      1.08 o
   0   3  24        2.37        2.91      1.16 o
   1   3  24        0.10        0.04      1.04 o
   2   3  24        1.00        1.34      1.12 o
   3   3  24       35.12       33.24      2.04 o
   4   3  24       39.38       38.74      2.27 o
   5   3  24        5.90        7.20      1.45 o
   6   3  24        2.56        4.07      1.31 o
  -7   4  24        0.08        0.08      1.82 o
  -6   4  24       53.50       55.73      4.17 o
  -5   4  24        2.54        1.69      1.63 o
  -4   4  24       98.27       94.58      3.32 o
  -3   4  24       10.28       14.07      1.70 o
  -2   4  24       10.61       14.76      1.79 o
  -1   4  24       99.07      108.38      3.60 o
   0   4  24       12.41       15.53      1.73 o
   1   4  24       42.17       43.52      2.44 o
   2   4  24        2.23        2.88      1.31 o
   3   4  24       53.15       57.91      3.27 o
   4   4  24        0.05       -1.99      2.33 o
  -3   5  24        5.07        5.81      1.63 o
  -2   5  24        0.14       -1.52      1.52 o
  -1   5  24       11.51       13.48      2.49 o
   0   5  24       21.76       24.66      2.27 o
   1   5  24        5.34        1.76      1.63 o
 -10   1  25        1.01        1.87      1.34 o
  -9   1  25        0.63       -0.38      1.41 o
  -8   1  25        0.37        0.29      1.58 o
  -7   1  25        1.03       -1.37      1.42 o
  -6   1  25        0.01       -0.07      1.24 o
  -5   1  25       24.94       26.52      1.81 o
  -4   1  25       14.42       14.42      1.41 o
  -3   1  25      124.89      121.41      3.28 o
  -2   1  25       59.18       55.15      2.19 o
  -1   1  25      213.20      206.51      4.50 o
   0   1  25        6.41        5.31      0.96 o
   1   1  25       65.82       58.78      3.11 o
   2   1  25       24.85       25.42      1.45 o
   3   1  25        4.88        5.51      0.92 o
   4   1  25        1.40        3.11      0.98 o
   5   1  25      183.51      190.13      5.11 o
   6   1  25       21.91       19.21      1.98 o
   7   1  25       41.91       45.67      2.73 o
  -9   2  25       53.76       64.30      3.88 o
  -8   2  25        0.20       -1.49      3.06 o
  -7   2  25       34.03       41.28      3.36 o
  -6   2  25        8.82        7.93      1.93 o
  -5   2  25        2.80        2.01      1.06 o
  -4   2  25       77.44       74.96      3.76 o
  -3   2  25       30.23       35.60      2.05 o
  -2   2  25      311.88      311.72      6.16 o
  -1   2  25       14.25       18.66      1.61 o
   0   2  25      126.49      117.27      3.30 o
   1   2  25       96.12       96.53      3.01 o
   2   2  25        4.45        4.30      1.02 o
   3   2  25       29.27       36.94      1.63 o
   4   2  25       44.85       45.18      2.01 o
   5   2  25        2.65        3.63      1.17 o
   6   2  25       54.74       56.96      3.16 o
   7   2  25        0.11        1.87      1.42 o
  -8   3  25        9.27       12.22      2.43 o
  -7   3  25        0.94        0.80      1.81 o
  -6   3  25        0.01       -1.66      1.70 o
  -5   3  25       58.12       62.34      3.22 o
  -4   3  25        1.29        0.66      1.15 o
  -3   3  25      107.59      111.99      4.49 o
  -2   3  25       17.77       17.25      2.72 o
  -1   3  25       80.33       78.50      3.36 o
   0   3  25       71.35       71.41      2.73 o
   1   3  25       16.24       16.58      1.66 o
   2   3  25       20.23       16.78      1.65 o
   3   3  25        4.67        3.22      1.39 o
   4   3  25        1.22        0.76      1.20 o
   5   3  25       19.55       21.64      1.91 o
  -6   4  25        0.02        1.79      2.01 o
  -5   4  25        3.22        3.78      2.60 o
  -4   4  25        6.68       11.15      1.66 o
  -3   4  25       17.23       13.03      1.71 o
  -2   4  25       18.78       21.68      2.03 o
  -1   4  25       22.03       21.73      2.16 o
   0   4  25        4.57        6.76      1.53 o
   1   4  25        0.22       -0.91      1.39 o
   2   4  25       11.29        9.83      1.70 o
   3   4  25        0.05       -0.26      1.51 o
   4   4  25        0.11        2.03      2.09 o
  -9   0  26       40.02       41.85      4.83 o
  -8   0  26        6.81        9.34      2.90 o
  -7   0  26       81.24       87.07      5.96 o
  -6   0  26       51.25       51.19      5.15 o
  -5   0  26      149.16      157.19      9.18 o
  -4   0  26       78.23       72.21      3.58 o
  -3   0  26      182.81      176.94      5.92 o
  -2   0  26       59.28       56.86      3.34 o
  -1   0  26       21.39       23.45      2.45 o
   0   0  26      143.63      125.18      4.66 o
   1   0  26      110.02      108.99      4.32 o
   2   0  26        0.87        1.40      1.39 o
   3   0  26      409.98      404.83      8.25 o
   4   0  26      205.87      196.93      7.49 o
   5   0  26        3.78        2.14      1.53 o
   6   0  26       22.84       22.29      3.30 o
   7   0  26        1.53        0.99      1.85 o
  -9   1  26        0.83       -1.58      1.58 o
  -8   1  26       10.13       11.56      2.20 o
  -7   1  26        2.06        0.12      1.85 o
  -6   1  26       14.93       16.37      2.28 o
  -5   1  26        0.24        0.36      1.05 o
  -4   1  26       64.28       68.13      2.46 o
  -3   1  26        3.80        2.99      1.08 o
  -2   1  26        4.59        3.77      1.12 o
  -1   1  26      182.59      183.10      4.24 o
   0   1  26        0.55       -1.04      1.32 o
   1   1  26       67.45       70.28      2.55 o
   2   1  26        9.06       10.10      1.09 o
   3   1  26       24.70       28.59      1.59 o
   4   1  26       21.13       19.54      1.87 o
   5   1  26        1.92        3.25      1.37 o
   6   1  26       21.76       24.95      2.18 o
   7   1  26        8.68       10.55      2.11 o
  -8   2  26        3.97        2.83      5.39 o
  -7   2  26       13.60       19.82      2.62 o
  -6   2  26        6.98        5.44      1.85 o
  -5   2  26        4.39        5.24      1.30 o
  -4   2  26       20.09       21.19      1.88 o
  -3   2  26       12.82       13.13      1.49 o
  -2   2  26        0.51        1.60      1.06 o
  -1   2  26       38.68       37.23      2.13 o
   0   2  26        1.18        3.23      1.11 o
   1   2  26       44.79       43.35      2.25 o
   2   2  26        1.17       -0.15      1.02 o
   3   2  26       22.49       20.45      1.50 o
   4   2  26       26.56       32.28      2.41 o
   5   2  26        0.05        0.40      1.25 o
   6   2  26        0.91       -0.58      1.32 o
  -7   3  26        5.69        6.13      2.15 o
  -6   3  26        7.56        8.27      2.09 o
  -5   3  26        8.95        8.32      1.73 o
  -4   3  26       18.23       20.87      2.41 o
  -3   3  26        6.02        8.01      1.44 o
  -2   3  26        1.75        2.58      1.31 o
  -1   3  26       12.42       17.83      1.79 o
   0   3  26       12.39       12.64      1.72 o
   1   3  26        6.42       10.59      1.52 o
   2   3  26       56.36       62.77      3.20 o
   3   3  26       35.56       32.46      2.50 o
   4   3  26       12.17       12.72      1.62 o
   5   3  26        3.08        1.37      1.25 o
  -5   4  26       63.57       79.88      3.88 o
  -4   4  26        8.66       10.58      2.03 o
  -3   4  26        1.16        0.62      1.30 o
  -2   4  26        7.86        7.40      1.63 o
  -1   4  26        2.88        4.78      1.41 o
   0   4  26       19.33       20.89      2.02 o
   1   4  26       22.83       25.26      2.17 o
   2   4  26       47.43       55.60      3.33 o
   3   4  26       44.12       48.82      4.73 o
  -9   1  27        1.49       -0.92      1.49 o
  -8   1  27       62.11       70.85      3.98 o
  -7   1  27       40.68       42.40      3.47 o
  -6   1  27        8.83       11.08      2.10 o
  -5   1  27        0.98       -0.69      1.79 o
  -4   1  27       41.00       40.86      2.25 o
  -3   1  27        0.66       -0.75      1.04 o
  -2   1  27        8.37        6.38      1.33 o
  -1   1  27        1.76        2.11      1.12 o
   0   1  27       11.86       12.80      1.53 o
   1   1  27       14.54       16.19      1.58 o
   2   1  27        3.99        5.34      1.01 o
   3   1  27        7.74        6.44      1.06 o
   4   1  27       74.69       80.15      3.19 o
   5   1  27       15.98       13.30      1.75 o
   6   1  27       12.91       15.44      2.05 o
  -8   2  27       21.52       26.25      3.01 o
  -7   2  27        0.04        1.10      1.76 o
  -6   2  27        8.14        5.10      2.04 o
  -5   2  27       13.54       15.98      1.63 o
  -4   2  27       64.79       67.87      2.75 o
  -3   2  27      288.58      277.07      5.83 o
  -2   2  27       27.60       32.99      2.13 o
  -1   2  27       30.19       35.92      2.97 o
   0   2  27      148.67      150.60      3.99 o
   1   2  27        9.05       12.49      1.50 o
   2   2  27       19.60       21.76      1.82 o
   3   2  27       15.93       17.55      2.14 o
   4   2  27        1.68        1.36      1.32 o
   5   2  27       50.69       56.14      4.22 o
  -7   3  27        0.39       -0.43      1.81 o
  -6   3  27        0.33       -0.25      2.25 o
  -5   3  27        1.39        0.49      1.67 o
  -4   3  27       11.17       11.98      1.66 o
  -3   3  27       56.49       56.20      2.83 o
  -2   3  27       20.35       22.59      2.58 o
  -1   3  27      139.67      144.79      4.00 o
   0   3  27       20.19       22.73      1.92 o
   1   3  27       73.79       72.63      3.51 o
   2   3  27        5.06        4.01      1.32 o
   3   3  27       16.92       17.60      2.16 o
   4   3  27       14.97       15.82      2.07 o
  -4   4  27        1.77       -1.25      1.67 o
  -3   4  27        0.99       -0.14      1.33 o
  -2   4  27        6.34        4.63      1.48 o
  -1   4  27        6.65        6.77      1.66 o
   0   4  27        3.07        4.02      1.56 o
   1   4  27        1.64        1.40      1.38 o
   2   4  27        8.81       10.25      2.34 o
  -8   0  28       12.41       11.43      3.38 o
  -7   0  28       12.14       13.04      3.22 o
  -6   0  28       47.20       56.66      5.63 o
  -5   0  28        4.32        3.26      1.85 o
  -4   0  28       84.13       80.56      3.96 o
  -3   0  28       93.54       95.29      5.31 o
  -2   0  28        0.40       -1.31      1.31 o
  -1   0  28      245.41      253.83      9.74 o
   0   0  28       28.94       29.90      2.90 o
   1   0  28      110.13      110.07      4.55 o
   2   0  28      176.33      183.21      6.14 o
   3   0  28      100.44       94.03     10.87 o
   4   0  28        0.45        2.09      2.25 o
   5   0  28       40.36       44.75      5.15 o
   6   0  28        0.69        0.97      2.41 o
  -8   1  28        1.65        2.90      1.94 o
  -7   1  28        0.91       -0.51      1.85 o
  -6   1  28       11.98       14.91      2.39 o
  -5   1  28       37.18       36.43      2.20 o
  -4   1  28        2.42        1.70      1.18 o
  -3   1  28       30.84       30.89      2.05 o
  -2   1  28      101.00       88.23      2.93 o
  -1   1  28        0.11       -0.16      1.00 o
   0   1  28        0.39       -0.94      0.94 o
   1   1  28       26.73       24.81      1.53 o
   2   1  28        0.10       -0.84      1.03 o
   3   1  28       52.32       59.03      2.23 o
   4   1  28       17.09       15.66      1.89 o
   5   1  28       41.93       46.73      2.83 o
  -7   2  28        6.60        9.56      2.90 o
  -6   2  28        2.02        2.83      1.97 o
  -5   2  28        2.73        3.62      1.48 o
  -4   2  28        2.96        4.23      1.30 o
  -3   2  28       24.47       26.72      2.05 o
  -2   2  28       16.74       17.31      1.69 o
  -1   2  28       30.93       29.24      2.07 o
   0   2  28       12.78       11.50      1.58 o
   1   2  28        1.18        1.91      1.14 o
   2   2  28       33.25       36.98      2.80 o
   3   2  28       10.01        9.92      1.45 o
   4   2  28        1.54        1.80      1.55 o
   5   2  28        7.46        6.96      2.38 o
  -6   3  28        0.26       -1.85      1.85 o
  -5   3  28       17.78       21.34      2.48 o
  -4   3  28        1.57        2.10      1.31 o
  -3   3  28       11.06       18.56      1.95 o
  -2   3  28       33.36       34.17      2.37 o
  -1   3  28        1.71        3.21      1.32 o
   0   3  28       22.64       17.62      1.93 o
   1   3  28       14.83       15.88      2.00 o
   2   3  28        3.92        1.11      1.38 o
   3   3  28        4.22        7.19      1.51 o
  -3   4  28        2.56        2.05      1.45 o
  -2   4  28        3.93        3.45      1.56 o
  -1   4  28        2.66        1.09      1.40 o
   0   4  28       43.10       46.57      2.89 o
  -8   1  29        9.41       12.77      4.99 o
  -7   1  29        6.10        4.66      3.14 o
  -6   1  29        1.75        2.60      1.85 o
  -5   1  29       24.42       25.30      2.01 o
  -4   1  29        2.06        0.81      1.21 o
  -3   1  29       18.21       19.01      1.77 o
  -2   1  29        7.32        9.95      1.49 o
  -1   1  29        2.55        1.31      1.15 o
   0   1  29        2.52        2.67      1.19 o
   1   1  29        3.10        4.67      1.28 o
   2   1  29        4.82        4.20      1.07 o
   3   1  29        8.08        6.27      1.19 o
   4   1  29        2.65        2.32      1.42 o
   5   1  29       24.50       28.98      2.51 o
  -7   2  29        0.52       -0.28      1.88 o
  -6   2  29        6.85       10.61      2.39 o
  -5   2  29        0.19       -0.83      1.29 o
  -4   2  29       63.32       65.99      2.85 o
  -3   2  29        1.82        1.97      1.31 o
  -2   2  29       20.74       23.30      2.01 o
  -1   2  29        0.83        0.74      1.20 o
   0   2  29        0.13       -0.97      1.10 o
   1   2  29       30.64       36.45      2.56 o
   2   2  29        7.07        5.04      1.18 o
   3   2  29       17.03       18.56      1.76 o
   4   2  29       35.50       42.02      2.88 o
  -5   3  29        0.05       -1.49      1.49 o
  -4   3  29        4.19        4.52      1.53 o
  -3   3  29        2.55        1.85      1.40 o
  -2   3  29       23.22       22.05      1.99 o
  -1   3  29        7.64        8.91      1.63 o
   0   3  29       28.45       30.07      2.35 o
   1   3  29        0.32        2.15      1.38 o
   2   3  29       13.23       17.06      2.28 o
  -7   0  30        5.75        1.13      2.90 o
  -6   0  30        3.53        2.41      2.90 o
  -5   0  30        4.63        1.40      1.65 o
  -4   0  30        0.05       -1.44      1.85 o
  -3   0  30        0.03        1.65      1.53 o
  -2   0  30        5.03        6.58      2.10 o
  -1   0  30        6.81        1.59      2.74 o
   0   0  30       89.29      100.55      5.07 o
   1   0  30       10.87       14.08      4.10 o
   2   0  30        8.51        6.21      1.93 o
   3   0  30        4.38       -0.16      2.25 o
   4   0  30        0.08        3.70      2.90 o
  -7   1  30        0.02        2.11      2.58 o
  -6   1  30       36.75       49.11      3.93 o
  -5   1  30        0.10        0.78      1.29 o
  -4   1  30        0.24        0.44      1.23 o
  -3   1  30       16.99       20.34      1.86 o
  -2   1  30        0.62        1.77      1.20 o
  -1   1  30       10.44       10.57      1.53 o
   0   1  30       26.05       25.81      1.97 o
   1   1  30        1.05        0.56      1.13 o
   2   1  30       26.93       24.55      1.93 o
   3   1  30        2.44        4.68      2.15 o
   4   1  30       23.96       27.90      3.94 o
  -6   2  30        7.65        9.01      2.50 o
  -5   2  30        0.15        1.47      1.57 o
  -4   2  30        6.15        8.00      2.21 o
  -3   2  30        0.01       -0.60      1.12 o
  -2   2  30        0.23        0.21      1.30 o
  -1   2  30       10.38       10.66      1.68 o
   0   2  30        0.93       -0.28      1.45 o
   1   2  30       29.41       27.47      2.10 o
   2   2  30        0.02        0.46      1.23 o
   3   2  30        1.03        2.02      1.45 o
  -4   3  30        3.95        8.55      1.71 o
  -3   3  30        5.63        7.61      1.62 o
  -2   3  30       37.46       36.52      2.53 o
  -1   3  30        9.06        7.12      1.66 o
   0   3  30        4.46        6.51      1.62 o
   1   3  30        0.43        0.61      1.38 o
  -6   1  31        0.10        2.53      2.15 o
  -5   1  31        5.49       10.66      2.19 o
  -4   1  31       23.34       24.00      2.07 o
  -3   1  31       23.94       30.58      2.23 o
  -2   1  31       33.27       30.97      3.44 o
  -1   1  31        8.84        8.86      1.58 o
   0   1  31        1.30        0.28      1.18 o
   1   1  31       35.48       35.33      2.35 o
   2   1  31        0.60       -0.31      1.53 o
   3   1  31        1.26        1.38      2.74 o
  -5   2  31       19.88       24.03      2.60 o
  -4   2  31        2.86        3.51      1.52 o
  -3   2  31       56.10       61.05      3.07 o
  -2   2  31        2.71        2.91      1.47 o
  -1   2  31        0.16        0.16      1.35 o
   0   2  31       15.62       17.43      2.14 o
   1   2  31        0.14       -0.41      1.26 o
   2   2  31        1.86        1.51      1.26 o
  -5   0  32       10.09       10.46      3.54 o
  -4   0  32       21.80       19.43      2.84 o
  -3   0  32        4.28        3.28      3.14 o
  -2   0  32       10.70       17.56      5.88 o
  -1   0  32       82.34       85.10      4.60 o
   0   0  32        4.16        4.67      2.05 o
   1   0  32        6.42        7.82      2.31 o
   2   0  32        9.43        7.50      2.14 o
  -5   1  32       21.61       22.17      3.01 o
  -4   1  32        0.54        0.93      1.38 o
  -3   1  32        1.88        0.57      1.34 o
  -2   1  32       14.63       15.85      1.86 o
  -1   1  32        6.13        7.06      1.91 o
   0   1  32       19.08       19.60      1.95 o
   1   1  32       16.48       16.97      1.81 o
   2   1  32       17.14       21.20      1.96 o
  -3   2  32        1.03        2.15      1.46 o
  -2   2  32       21.88       25.22      2.20 o
  -1   2  32        0.02        0.42      1.41 o
   0   2  32        6.97        7.52      1.59 o
  -3   1  33       17.88       23.07      2.19 o
  -2   1  33        1.05        1.11      1.53 o
  -1   1  33        8.07        6.82      1.62 o
   0   1  33       15.63       15.66      1.89 o
 
